# Supplementary material for: Remittance from migrants reinforces forest recovery for China’s reforestation policy
Source: PLoS One. 2024 Jun 26;19(6):e0296751. doi: 10.1371/journal.pone.0296751 (PMC11207146; doi:10.1371/journal.pone.0296751)
Supplement: S1 Data — (XLSX) [file pone.0296751.s014.xlsx]

## Sheet: data
weg	s	y	y1	y2	x	i1	i2	i3	i4	h1	h2	h3	h4	h5	h6	h7	h8	h9	h10	h11	h12	h13	h14	h15	h16	h17	c1	c2	c3	c4	cid
2	0	9	1	4.602	0	0	50	14	1	0	50	14	0	0	7.39968	8.53667	1	5	0	3.6	0	0	0	5	0	0	26	10	4	6	26
2	0	4	0	0	0	0	23	11	1	0	50	14	0	0	7.39968	8.53667	1	5	0	3.6	0	0	0	5	0	0	26	10	4	6	26
2	0	10	0	0	3.19021	0	26	8	1	0	54	5	0	0	7.06121	16.3296	5	3.8	0	11.16	1	0	0	1	1	0	26	10	4	6	26
2	0	2	0	0	0.766276	1	21	8	1	0	54	5	0	0	7.06121	16.3296	5	3.8	0	11.16	1	0	0	1	1	0	26	10	4	6	26
2	0	12	1	2.301	5.82911	1	32	9	1	0	53	7	1	0	7.10664	5.20722	1	6	0	16.65	1	0	1	1	4	3	26	10	4	6	26
2	0	7	0	0	3.31115	1	28	8	0	0	53	7	1	0	7.10664	5.20722	1	6	0	16.65	1	0	1	1	4	3	26	10	4	6	26
2	0	7	1	3	4.96672	1	39	8	1	0	57	5	1	1	6.80504	3.18751	1	6	0	15.3	1	0	0	5	5	0	26	10	4	6	26
2	0	1	1	3.602	0.30288	0	40	11	1	0	68	6	1	1	6.87405	8.89924	1	7	0	13.2	1	0	0	5	5	3	26	10	4	6	26
2	0	14	1	3	1.94304	0	33	11	1	1	54	1	1	1	7.40692	10.644	10	5	0	18.45	1	0	1	1	4	3	26	10	4	6	26
2	0	9	1	4.079	1.42848	1	29	8	1	1	54	1	1	1	7.40692	10.644	10	5	0	18.45	1	0	1	1	4	3	26	10	4	6	26
2	0	1	0	0	0.2524	1	19	12	0	1	54	1	1	1	7.40692	10.644	10	5	0	18.45	1	0	1	1	4	3	26	10	4	6	26
2	0	13	1	4.602	2.13734	0	43	11	1	0	43	11	0	0	7.40775	8.47179	2	5.5	0	0.5	0	0	0	5	1	1	26	10	4	6	26
2	0	4	1	4.477	0.751158	0	44	8	1	0	44	8	0	0	7.08682	5.53598	1	4.675	2.275	12.3	0	0	0	1	1	1	26	10	4	6	26
2	0	4	0	0	0.751158	1	20	12	0	0	44	8	0	0	7.08682	5.53598	1	4.675	2.275	12.3	0	0	0	1	1	1	26	10	4	6	26
2	0	4	0	0	0.751158	1	44	5	0	0	44	8	0	0	7.08682	5.53598	1	4.675	2.275	12.3	0	0	0	1	1	1	26	10	4	6	26
2	0	1	0	0	0.7572	0	46	5	0	0	46	5	1	0	7.43738	9.23752	15	4	0.5	14.7	1	0	0	5	4	3	26	10	4	6	26
2	0	0	0	0	0.375	0	25	8	0	0	46	5	1	0	7.43738	9.23752	15	4	0.5	14.7	1	0	0	5	4	3	26	10	4	6	26
2.5	0	3	1	4.176	0.10346	0	38	5	1	0	38	5	1	1	8.85003	32.6053	20	8.5	3.5	24.6	1	0	0	1	4	3	25	9	30	20	28
2.5	0	1	1	2.699	0.32812	1	17	16	0	0	42	8	1	1	8.14973	7.18498	20	4	0	23.1	1	0	1	1	5	3	25	9	30	20	28
2.5	0	4	0	0	1.84495	0	45	8	1	0	45	8	0	1	8.14973	7.18498	30	10.9	0	12.66	1	0	1	3	5	3	25	9	30	20	28
2.5	0	3	0	0	1.44844	1	22	16	1	0	45	8	0	1	8.14973	7.18498	30	10.9	0	12.66	1	0	1	3	5	3	25	9	30	20	28
2.5	0	0	0	0	0.35	0	18	9	0	0	45	8	0	1	8.14973	7.18498	30	10.9	0	12.66	1	0	1	3	5	3	25	9	30	20	28
2.5	0	10	0	0	2.39265	0	27	8	1	0	48	8	1	0	8.14973	7.18498	15	3.5	0	5.16	1	0	0	2	5	3	25	9	30	20	28
2.5	0	4	1	3.778	0.988366	1	25	8	1	0	48	8	1	0	8.14973	7.18498	15	3.5	0	5.16	1	0	0	2	5	3	25	9	30	20	28
2.5	0	0	0	0	0.1875	1	27	8	1	0	48	8	1	0	8.14973	7.18498	15	3.5	0	5.16	1	0	0	2	5	3	25	9	30	20	28
2.5	0	1	0	0	0.103484	1	17	9	0	0	43	3	1	0	9.11583	16.4059	30	2.7	0	2.355	1	0	1	5	5	3	25	9	30	20	28
2.5	0	14	0	0	0.388607	1	37	8	1	0	69	0	0	1	8.85003	32.6053	60	5.1	1.3	22.5	1	0	0	1	1	0	25	9	30	20	28
1.33333	0	3	1	3.362	0	0	38	6	0	0	38	6	0	1	8.57668	24.1465	15	4	4	4.8	0	0	0	1	1	5	25	9	30	20	28
1	0	4	0	0	0	1	17	6	1	1	42	5	1	0	7.1694	11.3115	1	3.5	0	8.7	1	0	1	4	1	3	28	1	30	10	27
2	0	3	1	4.477	1.0346	0	36	8	1	0	36	8	1	0	7.71311	17.0002	5	5	2	2.28	1	0	0	3	1	3	28	1	30	10	27
2	0	0	0	0	0.1	0	33	8	1	0	57	9	0	1	7.32514	12.7752	1	7.5	3	5.4	1	1	0	3	3	5	28	1	30	10	27
2	0	1	0	0	0.20192	1	24	8	0	0	57	9	0	1	7.32514	12.7752	1	7.5	3	5.4	1	1	0	3	3	5	28	1	30	10	27
2	0	6	1	3.602	1.04508	0	29	8	1	0	57	8	0	1	7.24756	10.9044	1	11.8	0	6.3	1	0	0	5	4	5	28	1	30	10	27
2	0	8	0	0	1.39125	1	27	8	1	0	57	8	0	1	7.24756	10.9044	1	11.8	0	6.3	1	0	0	5	4	5	28	1	30	10	27
2	0	10	1	4.505	1.11657	0	33	11	1	0	55	5	0	0	7.71355	21.259	1	7.5	2	13.8	1	0	0	5	4	3	28	1	30	10	27
2	0	8	1	4.322	0.885338	0	28	11	1	0	55	5	0	0	7.71355	21.259	1	7.5	2	13.8	1	0	0	5	4	3	28	1	30	10	27
2	0	1	0	0	0.2524	1	20	16	0	1	43	0	1	0	7.92046	7.08981	1	5	0	12.84	1	0	0	4	1	3	28	1	30	10	27
2	0	6	0	0	0.950069	1	23	12	1	0	76	2	0	1	7.4187	17.6261	10	10.3	0	25.56	1	0	1	2	5	3	28	1	30	10	27
2	0	1	1	3.204	1.262	0	43	8	1	0	43	8	0	0	7.54248	21.2397	10	6.84	2.44	2.7	1	0	0	1	1	3	28	1	30	10	27
2	0	2	1	4.301	0.229883	0	25	12	1	0	60	8	1	1	7.50291	14.7952	1	4.8	0	4.875	1	0	0	5	4	0	28	1	30	10	27
2	0	13	1	2.301	1.16582	1	35	6	0	0	60	8	1	1	7.50291	14.7952	1	4.8	0	4.875	1	0	0	5	4	0	28	1	30	10	27
2	0	8	1	4.176	3.79431	0	50	8	1	0	50	8	1	1	7.54248	21.2397	10	5.14	2.5	10.2	1	0	1	4	3	3	28	1	30	10	27
2	0	8	0	0	3.79431	1	26	9	0	0	50	8	1	1	7.54248	21.2397	10	5.14	2.5	10.2	1	0	1	4	3	3	28	1	30	10	27
2	0	2	0	0	0.191569	0	47	3	0	0	47	3	1	0	7.89686	7.06094	1	4.5	0	3.6	1	0	0	5	1	3	28	1	30	10	27
2	0	0	1	4.477	0.125	0	50	7	1	0	50	7	0	0	7.86213	10.185	1	5	0	5.4	1	0	0	5	2	3	28	1	30	10	27
2	0	0	0	0	0.125	0	24	15	0	0	50	7	0	0	7.86213	10.185	1	5	0	5.4	1	0	0	5	2	3	28	1	30	10	27
2	0	5	0	0	0.805023	1	16	4	0	0	42	7	1	1	7.15216	12.3011	1	4.8	0.5	9.3	1	1	0	3	1	3	28	1	30	10	27
1	0	2	0	0	0	0	34	8	1	0	34	8	1	0	9.27421	15.8885	30	10	2	8.55	1	0	0	1	1	3	26	3	50	40	29
1	0	0	1	3.602	0	0	40	4	1	0	40	4	1	0	7.34063	8.00028	1	6.18	4.07	6.6	0	1	0	5	1	3	26	3	50	40	29
1.84615	0	10	1	3.699	1.5951	0	32	11	1	0	62	8	1	1	7.29182	12.8868	1	3.3	0	0.75	0	0	1	5	1	5	26	3	50	40	29
1.84615	0	1	0	0	0.885924	1	20	16	0	0	42	8	1	0	9.23253	13.7999	20	2.5	1.5	6.3	1	0	1	1	4	3	26	3	50	40	29
1.84615	0	10	1	5.041	0.558286	0	30	16	1	0	59	5	0	0	8.2371	7.59089	60	17	0	4.95	1	0	0	4	5	0	26	3	50	40	29
1.84615	0	9	0	0	5.71391	0	25	8	0	0	51	7	0	1	9.40106	17.6981	15	5.4	0	12.3	1	0	1	2	1	3	26	3	50	40	29
1.84615	0	3	0	0	2.0692	1	24	8	0	0	51	7	0	1	9.40106	17.6981	15	5.4	0	12.3	1	0	1	2	1	3	26	3	50	40	29
1.84615	0	10	0	0	6.38041	1	30	10	1	0	51	7	0	1	9.40106	17.6981	15	5.4	0	12.3	1	0	1	2	1	3	26	3	50	40	29
1.84615	0	1	1	4.602	0.3786	0	37	8	1	0	60	8	1	1	9.27421	15.8885	10	7	0	11.28	1	0	0	5	5	3	26	3	50	40	29
1.84615	0	7	0	0	0.441486	0	25	11	1	0	51	8	0	0	8.12676	13.1475	30	4	2.8	18.3	1	0	0	5	1	3	26	3	50	40	29
1.84615	0	1	1	4.479	0.64362	0	42	6	1	0	42	6	1	0	9.17868	12.6825	10	4	0	10.2	1	0	0	5	5	3	26	3	50	40	29
1.84615	0	1	0	0	0.64362	1	18	16	0	0	42	6	1	0	9.17868	12.6825	10	4	0	10.2	1	0	0	5	5	3	26	3	50	40	29
1.84615	0	0	0	0	0.125	0	40	8	1	0	40	8	1	0	8.12676	13.1475	10	9.5	3	8.04	1	0	0	4	1	3	26	3	50	40	29
1.84615	0	2	0	0	1.14941	0	21	12	1	0	45	8	0	1	7.34063	8.00028	1	6.5	4	5.4	1	0	0	5	4	3	26	3	50	40	29
1.84615	0	4	1	3.602	3.62401	1	29	15	0	1	81	0	0	1	9.316	18.2751	60	7	2	7.2	1	0	0	2	1	0	26	3	50	40	29
1.84615	0	8	0	0	6.95623	0	26	16	1	1	81	0	0	1	9.316	18.2751	60	7	2	7.2	1	0	0	2	1	0	26	3	50	40	29
1.84615	0	3	1	4.314	0.491436	0	44	8	1	0	44	8	1	0	9.11649	12.2383	30	4.5	0	5.31	1	0	0	5	1	3	26	3	50	40	29
1.84615	0	8	1	4	2.52954	0	24	12	1	0	49	8	1	0	6.92332	18.1853	1	4	0	1.875	1	0	0	5	1	3	26	3	50	40	29
1.84615	0	1	1	3	0.5048	1	27	11	1	0	49	8	1	0	6.92332	18.1853	1	4	0	1.875	1	0	0	5	1	3	26	3	50	40	29
1.5	0	1	1	3.845	0.2524	1	50	5	0	0	52	5	0	0	6.07344	3.04733	15	4.8	0	1.0575	1	0	1	4	1	3	27	1	10	10	30
1.5	0	2	0	0	0.383138	1	27	11	0	0	52	5	0	0	6.07344	3.04733	15	4.8	0	1.0575	1	0	1	4	1	3	27	1	10	10	30
1.5	0	6	1	4.398	0.950069	0	24	11	0	0	52	5	0	0	6.07344	3.04733	15	4.8	0	1.0575	1	0	1	4	1	3	27	1	10	10	30
1.5	0	11	0	0	1.76809	1	25	7	0	0	49	8	0	1	6.08987	7.19233	3	7.6	1	11.85	1	1	1	5	1	3	27	1	10	10	30
1.5	0	5	0	0	0.805023	0	20	8	0	0	49	8	0	1	6.08987	7.19233	3	7.6	1	11.85	1	1	1	5	1	3	27	1	10	10	30
1.5	0	3	1	3.301	0.20692	0	37	8	1	0	73	3	1	1	6.09214	5.9995	15	4.9	1	5.04	1	0	0	5	1	3	27	1	10	10	30
1.5	0	1	1	4.477	0.10096	1	36	5	1	0	73	3	1	1	6.09214	5.9995	15	4.9	1	5.04	1	0	0	5	1	3	27	1	10	10	30
1.5	0	0	0	0	0.25	0	23	12	1	0	23	12	0	0	6.07107	4.44331	30	5	0	0	0	1	0	5	1	3	27	1	10	10	30
1.5	0	2	0	0	0.766276	1	21	8	1	0	23	12	0	0	6.07107	4.44331	30	5	0	0	0	1	0	5	1	3	27	1	10	10	30
1.5	0	12	1	4.241	0.194304	0	34	15	1	0	65	5	1	1	6.06856	3.22755	15	4.3	1	18.9	0	0	0	1	4	3	27	1	10	10	30
1.5	0	12	1	4.204	0.582911	0	55	11	1	0	55	11	0	0	6.925	18.5134	2	3.4	0.3	14.7	1	0	0	3	1	0	27	1	10	10	30
1.5	0	9	0	0	2.14272	0	25	12	0	0	57	8	0	0	6.07762	5.40447	15	7.4	0	10.32	1	0	1	5	1	0	27	1	10	10	30
1.5	0	4	0	0	0.988366	1	57	5	0	0	57	8	0	0	6.07762	5.40447	15	7.4	0	10.32	1	0	1	5	1	0	27	1	10	10	30
1.5	0	14	1	3.301	2.91455	1	32	12	1	0	57	8	0	0	6.07762	5.40447	15	7.4	0	10.32	1	0	1	5	1	0	27	1	10	10	30
1.5	0	12	0	0	1.36013	0	39	5	1	0	55	3	0	0	6.13646	8.63551	20	4.5	0	30.9	1	1	0	1	1	4	27	1	10	10	30
1.5	0	11	1	3.301	3.53618	0	29	16	1	1	52	5	0	1	6.04386	4.8039	10	11.6	0	9.75	1	0	1	4	1	3	27	1	10	10	30
1.5	0	4	1	4.477	1.31782	1	30	15	1	1	52	5	0	1	6.04386	4.8039	10	11.6	0	9.75	1	0	1	4	1	3	27	1	10	10	30
1.5	0	1	1	2	0.5048	0	45	8	1	0	45	8	0	1	6.09214	5.9995	10	3.5	0.3	6.525	1	0	0	5	1	3	27	1	10	10	30
1.5	0	1	0	0	0.5048	1	43	5	1	0	45	8	0	1	6.09214	5.9995	10	3.5	0.3	6.525	1	0	0	5	1	3	27	1	10	10	30
1.5	0	0	0	0	0.05	0	44	8	1	0	44	8	1	0	6.58479	13.532	1	3.3	0	0.9	0	1	0	5	1	3	27	1	10	10	30
1.5	0	2	0	0	0.766276	1	21	16	0	1	21	16	0	0	6.11432	3.80097	15	2	0	0	0	0	0	1	1	0	27	1	10	10	30
1.2	0	6	1	3.301	2.37517	1	31	10	0	0	51	8	0	0	6.04348	5.9784	30	6.2	0	15.3	1	0	0	2	4	3	13	0	12	12	31
1.2	0	4	0	0	1.64728	1	25	8	0	0	51	8	0	0	6.04348	5.9784	30	6.2	0	15.3	1	0	0	2	4	3	13	0	12	12	31
1.2	0	5	0	0	2.01256	0	24	11	1	0	51	8	0	0	6.04348	5.9784	30	6.2	0	15.3	1	0	0	2	4	3	13	0	12	12	31
1.2	0	14	0	0	3.88607	0	36	11	0	0	53	8	0	0	6.27552	9.88842	1	7.06	0	12	0	0	1	4	1	0	13	0	12	12	31
1.2	0	8	0	0	2.52954	1	35	11	0	0	53	8	0	0	6.27552	9.88842	1	7.06	0	12	0	0	1	4	1	0	13	0	12	12	31
1.2	0	10	1	4.477	14.3559	0	35	11	1	0	58	10	0	1	6.02384	7.56311	15	9	0	4.5	1	0	0	0	4	0	13	0	12	12	31
1.2	0	11	0	0	15.9128	1	35	11	1	0	58	10	0	1	6.02384	7.56311	15	9	0	4.5	1	0	0	0	4	0	13	0	12	12	31
1.2	0	12	1	4.477	17.4873	0	31	11	1	0	58	10	0	1	6.02384	7.56311	15	9	0	4.5	1	0	0	0	4	0	13	0	12	12	31
1.2	0	5	0	0	7.24521	1	28	11	1	0	58	10	0	1	6.02384	7.56311	15	9	0	4.5	1	0	0	0	4	0	13	0	12	12	31
1.2	0	13	1	3.477	6.80063	0	32	10	1	0	56	0	0	0	6.04348	5.9784	30	3.5	0.2	6.975	1	0	0	1	2	0	13	0	12	12	31
1.2	0	9	0	0	4.99968	1	34	16	1	0	56	0	0	0	6.04348	5.9784	30	3.5	0.2	6.975	1	0	0	1	2	0	13	0	12	12	31
1.2	0	13	0	0	6.41202	0	32	3	1	0	56	0	1	1	7.29182	12.8868	30	5.5	0	15.825	1	0	1	3	1	0	13	0	12	12	31
1.2	0	12	0	0	6.41202	0	29	8	1	0	56	0	1	1	7.29182	12.8868	30	5.5	0	15.825	1	0	1	3	1	0	13	0	12	12	31
1.2	0	4	0	0	2.1744	1	24	8	1	0	56	0	1	1	7.29182	12.8868	30	5.5	0	15.825	1	0	1	3	1	0	13	0	12	12	31
1.2	0	0	0	0	0.5	0	50	5	1	0	50	5	0	0	6.57724	14.0594	5	7.06	0	3.075	1	0	0	5	4	0	13	0	12	12	31
1.2	0	6	1	4.301	0.475034	0	41	8	0	0	41	8	1	0	6.13121	19.7715	40	9	0	10.8	1	0	0	1	3	3	13	0	12	12	31
1.2	0	1	1	4.845	0.3786	0	41	11	0	0	41	11	1	1	6.13704	8.42178	1	17.5	0	34.5	1	0	1	5	3	3	13	0	12	12	31
1	0	8	1	4.322	0	0	34	10	1	0	61	2	0	1	7.83975	6.18775	2	4	2	12.6	0	0	1	1	1	0	19	0	5	5	54
1	0	5	1	4.146	0	1	35	8	1	0	61	2	0	1	7.83975	6.18775	2	4	2	12.6	0	0	1	1	1	0	19	0	5	5	54
1.33333	0	14	1	3.699	2.91455	0	34	16	1	0	89	3	0	1	7.74014	8.77793	5	5.5	4	3.6	1	0	0	1	1	0	19	0	5	5	54
1.33333	0	8	1	4.029	1.01181	0	27	12	1	0	63	7	0	1	8.53515	18.367	6	2.8	0	13.5	1	0	0	2	1	3	19	0	5	5	54
1.33333	0	10	1	2.954	1.27608	1	26	9	0	0	63	7	0	1	8.53515	18.367	6	2.8	0	13.5	1	0	0	2	1	3	19	0	5	5	54
1.33333	0	3	0	0	2.94862	0	48	8	1	0	48	8	0	1	8.60391	14.3438	60	0.3	0	30.6	1	0	0	2	1	3	19	0	5	5	54
1.33333	0	1	0	0	1.43868	1	46	8	1	0	48	8	0	1	8.60391	14.3438	60	0.3	0	30.6	1	0	0	2	1	3	19	0	5	5	54
1.33333	0	5	0	0	4.58863	0	24	16	1	0	48	8	0	1	8.60391	14.3438	60	0.3	0	30.6	1	0	0	2	1	3	19	0	5	5	54
1.33333	0	12	1	4.09	1.94304	1	34	8	1	0	60	3	0	1	8.37119	24.1209	5	2	0	17.7	1	0	1	4	2	2	19	0	5	5	54
1	0	4	0	0	0	0	27	11	1	0	51	8	0	0	8.47237	17.814	20	5	0	12.15	1	0	1	3	1	3	19	0	5	5	54
1	0	1	0	0	0	1	24	11	1	0	51	8	0	0	8.47237	17.814	20	5	0	12.15	1	0	1	3	1	3	19	0	5	5	54
1.33333	0	0	0	0	0.375	0	46	0	1	0	46	0	1	0	8.65499	17.4452	15	2	0	27.75	1	0	0	1	1	3	19	0	5	5	54
1.33333	0	5	0	0	2.41507	1	21	12	0	0	46	0	1	0	8.65499	17.4452	15	2	0	27.75	1	0	0	1	1	3	19	0	5	5	54
1.33333	0	1	1	3.13	0.30288	0	21	12	1	0	49	8	0	0	7.83975	6.18775	3	2.5	1.5	13.8	0	0	0	1	5	3	19	0	5	5	54
1.33333	0	9	1	4	0.428544	1	49	3	1	0	49	6	0	0	7.81949	4.36709	3	2.3	0.3	7.5	0	0	0	5	1	3	19	0	5	5	54
1.33333	0	9	0	0	0.428544	0	25	12	0	0	49	6	0	0	7.81949	4.36709	3	2.3	0.3	7.5	0	0	0	5	1	3	19	0	5	5	54
2	0	5	1	4.602	0	0	37	8	0	0	74	5	0	1	8.7114	15.1267	2	0	0	27.9	1	0	0	4	1	0	18	1	15	15	53
2	0	5	0	0	0	1	36	8	0	0	74	5	0	1	8.7114	15.1267	2	0	0	27.9	1	0	0	4	1	0	18	1	15	15	53
1.21429	0	6	1	3	0.950069	0	31	8	0	0	53	5	0	1	8.43198	18.992	1	5	0	19.74	1	0	1	4	4	3	18	1	15	15	53
1.21429	0	6	0	0	0.950069	1	30	8	0	0	53	5	0	1	8.43198	18.992	1	5	0	19.74	1	0	1	4	4	3	18	1	15	15	53
1.21429	0	13	0	0	1.94304	1	28	8	0	0	53	5	0	1	8.43198	18.992	1	5	0	19.74	1	0	1	4	4	3	18	1	15	15	53
1.21429	0	1	1	4.699	0.1262	0	49	7	0	0	49	7	0	0	8.88461	17.943	2	5	0	9	1	0	0	2	4	3	18	1	15	15	53
1.21429	0	7	1	2.602	0.551858	0	27	13	0	0	49	7	0	0	8.88461	17.943	2	5	0	9	1	0	0	2	4	3	18	1	15	15	53
1.21429	0	1	1	4.179	0.16406	0	52	5	0	0	52	5	0	1	9.11066	16.0539	10	4.5	0	6.075	1	0	0	5	4	3	18	1	15	15	53
1.21429	0	1	1	4.041	0.16406	1	30	11	0	0	52	5	0	1	9.11066	16.0539	10	4.5	0	6.075	1	0	0	5	4	3	18	1	15	15	53
1.21429	0	7	1	3.903	0.717415	0	24	11	1	0	52	5	0	1	9.11066	16.0539	10	4.5	0	6.075	1	0	0	5	4	3	18	1	15	15	53
1.21429	0	1	0	0	0.5048	0	20	16	0	0	47	3	0	1	9.15928	20.1191	10	4.8	0	19.5	1	0	1	2	5	3	18	1	15	15	53
1.21429	0	5	1	3.176	4.42763	1	24	8	1	0	46	5	0	0	9.6346	11.6841	10	2	2	17.55	1	0	0	2	1	3	18	1	15	15	53
1.21429	0	5	0	0	4.42763	0	27	10	1	0	46	5	0	0	9.6346	11.6841	10	2	2	17.55	1	0	0	2	1	3	18	1	15	15	53
1.21429	0	1	1	3.301	1.3882	1	18	9	0	0	46	5	0	0	9.6346	11.6841	10	2	2	17.55	1	0	0	2	1	3	18	1	15	15	53
1.21429	0	12	1	4.71	9.48202	0	31	11	1	1	31	6	1	1	9.21714	22.7944	5	1.7	1.7	7.14	1	0	0	5	4	3	18	1	15	15	53
1.21429	0	9	1	3.903	6.97098	1	26	8	1	1	31	6	1	1	9.21714	22.7944	5	1.7	1.7	7.14	1	0	0	5	4	3	18	1	15	15	53
1.21429	0	2	0	0	0.950182	0	20	8	0	0	44	8	0	0	9.11066	16.0539	5	1.5	1.5	3.6	0	0	0	5	4	3	18	1	15	15	53
1.125	0	4	0	0	2.47091	0	21	12	1	0	49	10	0	0	11.1003	12.791	80	6.6	6.6	9.6	1	0	1	2	1	0	10	4	60	60	52
1.125	0	10	1	4.415	5.98164	1	27	12	1	0	49	10	0	0	11.1003	12.791	80	6.6	6.6	9.6	1	0	1	2	1	0	10	4	60	60	52
1.125	0	11	1	3.301	4.42023	0	27	12	1	0	59	12	0	0	11.0647	21.6951	60	6.5	4.5	12.6	1	0	0	2	1	3	10	4	60	60	52
1.125	0	1	0	0	0.70672	0	21	13	0	0	59	0	0	1	10.1808	19.5567	30	9	5	11.7	1	0	0	2	1	0	10	4	60	60	52
1.125	0	9	1	4.114	1.85702	1	25	16	1	0	51	8	0	0	9.89131	10.4176	80	4.5	2.5	7.2	1	0	0	2	1	2	10	4	60	60	52
1.125	0	5	0	0	1.04653	0	21	12	1	0	51	8	0	0	9.89131	10.4176	80	4.5	2.5	7.2	1	0	0	2	1	2	10	4	60	60	52
1.125	0	4	0	0	2.30619	1	43	0	0	0	43	8	0	0	10.0751	12.2958	60	4.93	0.43	13.2	1	0	0	2	1	3	10	4	60	60	52
1.125	0	4	0	0	2.30619	0	43	8	1	0	43	8	0	0	10.0751	12.2958	60	4.93	0.43	13.2	1	0	0	2	1	3	10	4	60	60	52
1.125	0	4	0	0	2.30619	1	19	8	0	0	43	8	0	0	10.0751	12.2958	60	4.93	0.43	13.2	1	0	0	2	1	3	10	4	60	60	52
1.125	0	0	0	0	0.0625	0	39	8	1	0	39	8	1	0	7.0521	12.127	1	1.5	1.5	12	0	0	0	5	1	3	10	4	60	60	52
2.4	0	2	1	4.033	0.586201	0	39	5	1	0	66	4	1	1	5.5222	17.0037	5	5	1	7.2	1	0	0	1	4	0	38	3	5	2	165
2.4	0	2	1	3	0.586201	0	40	8	1	0	66	4	1	1	5.5222	17.0037	5	5	1	7.2	1	0	0	1	4	0	38	3	5	2	165
2.4	0	8	1	3.38	1.51772	1	32	11	0	0	56	8	1	1	4.86983	26.835	1	4.5	0	10.2	1	1	1	4	1	5	38	3	5	2	165
2.4	0	11	1	4.875	3.23561	0	39	8	1	0	39	8	1	0	5.60183	10.2537	2	4.33	0.5	2.925	1	1	1	5	4	3	38	3	5	2	165
2.4	0	3	0	0	0.620761	1	18	8	1	1	42	8	1	1	5.62111	7.18764	5	4.5	1.2	11.04	1	0	1	2	1	3	38	3	5	2	165
2.4	0	1	0	0	0.68148	0	52	8	0	0	52	8	0	1	4.91605	20.4234	1	2.7	0	12.9	1	1	0	5	4	3	38	3	5	2	165
2.4	0	1	0	0	0.68148	1	52	8	0	0	52	8	0	1	4.91605	20.4234	1	2.7	0	12.9	1	1	0	5	4	3	38	3	5	2	165
2.4	0	4	0	0	1.77906	0	23	11	0	0	52	8	0	1	4.91605	20.4234	1	2.7	0	12.9	1	1	0	5	4	3	38	3	5	2	165
2.4	0	4	1	3.477	0.461237	1	26	11	0	0	51	8	0	1	5.58965	35.5432	5	2.5	0.8	2.43	1	0	1	5	1	3	38	3	5	2	165
2.4	0	3	0	0	0.362111	0	21	12	1	0	51	8	0	1	5.58965	35.5432	5	2.5	0.8	2.43	1	0	1	5	1	3	38	3	5	2	165
2.4	0	3	1	4.602	0.724222	1	51	5	1	0	52	8	0	1	5.00968	29.3726	1	2.7	0.3	2.61	0	1	1	5	1	3	38	3	5	2	165
2.4	0	10	0	0	2.23314	0	28	11	1	0	52	8	0	1	5.00968	29.3726	1	2.7	0.3	2.61	0	1	1	5	1	3	38	3	5	2	165
2.4	0	6	0	0	1.3301	1	28	8	1	0	52	8	0	1	5.00968	29.3726	1	2.7	0.3	2.61	0	1	1	5	1	3	38	3	5	2	165
1.80556	0	4	1	4.602	0	0	35	8	1	0	35	8	1	0	7.37714	5.60946	1	6	1	5.64	1	0	0	5	1	3	13	1	10	3	25
1.80556	0	8	1	4.699	0	0	38	8	0	0	61	0	1	1	7.31844	7.75844	1	7	2.5	9.1	1	1	1	5	4	3	13	1	10	3	25
1.80556	0	5	0	0	0	1	45	8	0	0	50	6	0	0	7.69595	27.0583	25	3.5	0.5	15.39	1	0	1	1	5	3	13	1	10	3	25
1.80556	0	5	1	3.623	0	0	22	11	1	0	50	6	0	0	7.69595	27.0583	25	3.5	0.5	15.39	1	0	1	1	5	3	13	1	10	3	25
1.65079	0	10	1	4.301	2.39265	0	35	10	1	0	59	11	1	0	7.31844	7.75844	1	8	2	9	1	1	0	4	1	3	13	1	10	3	25
1.65079	0	10	0	0	2.39265	1	35	10	1	0	59	11	1	0	7.31844	7.75844	1	8	2	9	1	1	0	4	1	3	13	1	10	3	25
1.65079	0	12	1	5.041	4.85759	0	30	8	1	0	62	0	1	1	6.84171	18.739	1	6.35	0	0	1	0	0	5	3	3	13	1	10	3	25
1.65079	0	7	0	0	2.20743	1	33	5	1	0	73	3	0	1	7.45328	20.6138	20	5.6	0.7	26.4	1	0	0	1	4	3	13	1	10	3	25
1.65079	0	1	1	3.845	0.5048	0	35	5	1	0	73	3	0	1	7.45328	20.6138	20	5.6	0.7	26.4	1	0	0	1	4	3	13	1	10	3	25
1.65079	0	1	0	0	0.5048	1	45	11	1	1	45	11	0	0	7.27333	7.29488	1	4.06	0	0	1	0	0	5	1	5	13	1	10	3	25
1.65079	0	1	1	4.699	0.5048	0	19	16	1	1	45	11	0	0	7.27333	7.29488	1	4.06	0	0	1	0	0	5	1	5	13	1	10	3	25
1.65079	0	3	0	0	0.517301	0	28	8	1	0	59	8	1	0	8.18941	26.6698	30	4.2	2.5	36	1	0	1	1	1	3	13	1	10	3	25
1.65079	0	3	0	0	0.517301	1	28	8	1	0	59	8	1	0	8.18941	26.6698	30	4.2	2.5	36	1	0	1	1	1	3	13	1	10	3	25
1.80556	0	1	0	0	0	0	17	10	0	0	42	5	0	0	7.96873	20.5648	20	8.6	0	10.8	1	0	1	1	1	3	13	1	10	3	25
7.94444	0	10	0	0	0	0	27	8	1	1	64	2	0	1	8.36338	11.2423	10	7	3	10.95	1	0	1	1	4	0	23	0	60	150	24
7.94444	0	0	1	2.301	0	0	38	5	1	0	38	5	0	1	8.29588	13.6251	90	13	12	9	0	0	1	5	1	3	23	0	60	150	24
2.34722	0	4	1	4.122	1.31782	0	30	7	1	0	54	0	0	0	7.80762	8.6538	40	10	0	11.7	1	0	0	1	4	3	23	0	60	150	24
2.34722	0	3	1	2.204	1.0346	1	26	8	0	0	54	0	0	0	7.80762	8.6538	40	10	0	11.7	1	0	0	1	4	3	23	0	60	150	24
2.34722	0	9	0	0	0.428544	1	24	8	0	0	51	4	0	0	8.25065	14.5551	30	6.5	0	8.64	1	0	1	5	4	3	23	0	60	150	24
2.34722	0	1	1	3	0.07572	0	21	11	0	0	51	4	0	0	8.25065	14.5551	30	6.5	0	8.64	1	0	1	5	4	3	23	0	60	150	24
2.34722	0	9	1	2.778	4.28544	0	35	8	0	0	72	7	0	1	7.71487	7.26514	30	5.6	0	10.5	1	1	0	2	1	0	23	0	60	150	24
2.34722	0	9	0	0	4.28544	1	35	8	0	0	72	7	0	1	7.71487	7.26514	30	5.6	0	10.5	1	1	0	2	1	0	23	0	60	150	24
2.34722	0	12	0	0	5.82911	0	28	8	0	0	54	8	0	1	7.72704	8.71353	30	10	0	11.22	1	0	1	5	4	0	23	0	60	150	24
2.34722	0	7	1	3	3.31115	1	31	8	0	0	54	8	0	1	7.72704	8.71353	30	10	0	11.22	1	0	1	5	4	0	23	0	60	150	24
2.34722	0	9	0	0	4.28544	0	26	8	1	0	54	8	0	1	7.72704	8.71353	30	10	0	11.22	1	0	1	5	4	0	23	0	60	150	24
6.74074	0	4	0	0	0	0	17	6	1	0	47	5	0	0	8.09107	10.4811	3	7.8	0.4	4.1	1	0	0	1	5	3	29	4	5	10	51
6.74074	0	1	1	3.477	0	1	23	12	1	0	47	5	0	0	8.09107	10.4811	3	7.8	0.4	4.1	1	0	0	1	5	3	29	4	5	10	51
6.74074	0	4	1	3	0	0	42	8	1	0	69	5	0	1	8.13432	7.17412	5	4	3	11.76	1	0	0	1	4	0	29	4	5	10	51
6.74074	0	2	0	0	0	1	44	5	1	0	69	5	0	1	8.13432	7.17412	5	4	3	11.76	1	0	0	1	4	0	29	4	5	10	51
6.74074	0	2	0	0	0	0	20	12	0	0	69	5	0	1	8.13432	7.17412	5	4	3	11.76	1	0	0	1	4	0	29	4	5	10	51
6.74074	0	1	1	4.079	0	0	29	8	1	0	56	5	1	0	7.79376	9.77303	1	4.7	3	17.025	1	0	1	5	1	3	29	4	5	10	51
4.12698	0	3	0	0	0.517301	0	19	10	0	0	45	6	0	0	7.71468	7.70832	2	4	1	14.4	1	0	1	5	1	3	29	4	5	10	51
4.12698	0	3	0	0	3.87976	1	25	0	1	0	35	2	1	1	7.749	8.80334	1	4.385	0.935	15.84	1	0	0	5	4	3	29	4	5	10	51
4.12698	0	4	0	0	0.65891	0	24	14	0	0	56	0	0	0	7.86021	11.0016	3	3.4	0	6.75	1	0	0	1	4	0	29	4	5	10	51
4.12698	0	5	0	0	0.805023	1	32	3	0	0	56	0	0	0	7.86021	11.0016	3	3.4	0	6.75	1	0	0	1	4	0	29	4	5	10	51
4.12698	0	4	1	4.607	1.97673	1	23	11	1	0	48	11	1	0	7.959	22.2399	1	1.8	0	5.7	1	0	1	1	1	3	29	4	5	10	51
4.12698	0	1	0	0	0.631	0	20	12	0	0	48	5	0	1	7.83997	6.80258	3	4.8	2	8.7	1	0	1	1	4	3	29	4	5	10	51
4.12698	0	2	0	0	0.383138	0	46	8	0	0	46	8	0	1	7.79341	18.3829	1	4.385	0	0	0	0	0	5	1	2	29	4	5	10	51
4.12698	0	2	0	0	0.383138	1	44	8	0	0	46	8	0	1	7.79341	18.3829	1	4.385	0	0	0	0	0	5	1	2	29	4	5	10	51
4.12698	0	0	0	0	0.125	0	19	9	0	0	46	8	0	1	7.79341	18.3829	1	4.385	0	0	0	0	0	5	1	2	29	4	5	10	51
7.22222	0	10	1	4.833	0	0	27	11	1	0	51	5	0	0	7.38643	4.97889	1	2.5	0	4.8	0	0	1	5	1	3	15	5	30	10	78
7.22222	0	3	0	0	0	1	26	11	1	0	51	5	0	0	7.38643	4.97889	1	2.5	0	4.8	0	0	1	5	1	3	15	5	30	10	78
1.73333	0	11	0	0	0.884046	0	40	11	0	0	77	3	0	1	8.97417	14.7163	60	2.5	0	18.6	1	0	0	1	1	0	15	5	30	10	78
1.73333	0	11	0	0	0.884046	1	37	0	0	0	77	3	0	1	8.97417	14.7163	60	2.5	0	18.6	1	0	0	1	1	0	15	5	30	10	78
1.73333	0	1	1	4.79	0.1262	1	39	8	1	0	60	8	1	1	8.84681	19.5816	30	17	2	5.7	1	0	1	4	2	3	15	5	30	10	78
1.73333	0	1	1	4.903	0.5048	0	36	8	0	0	70	3	1	1	8.47855	21.6668	10	8.3	0	12.225	1	0	0	5	4	3	15	5	30	10	78
1.73333	0	1	0	0	0.5048	1	37	5	0	0	70	3	1	1	8.47855	21.6668	10	8.3	0	12.225	1	0	0	5	4	3	15	5	30	10	78
1.73333	0	1	0	0	0.2524	0	20	12	0	0	61	0	0	1	8.49143	13.2905	25	9	0	8.55	1	0	0	1	4	0	15	5	30	10	78
1.73333	0	1	1	4.362	0.2524	1	20	12	0	0	61	0	0	1	8.49143	13.2905	25	9	0	8.55	1	0	0	1	4	0	15	5	30	10	78
1.73333	0	4	0	0	2.1744	0	20	9	0	0	72	6	0	1	8.97417	14.7163	20	5.4	0	4.5	1	0	1	3	1	3	15	5	30	10	78
1.73333	0	8	1	3.301	2.40306	0	28	7	1	0	49	8	0	0	8.52517	12.8674	30	3.7	0	12.3	1	0	1	1	1	3	15	5	30	10	78
1.73333	0	3	1	4.301	1.0346	0	33	8	1	0	55	11	1	0	8.61122	18.0214	10	7	0	10.8	1	0	1	2	4	3	15	5	30	10	78
1.73333	0	8	1	4.602	1.13829	0	45	4	0	0	45	4	1	0	7.80681	13.9708	5	4.7	0	5.775	1	0	0	2	4	3	15	5	30	10	78
1.73333	0	2	0	0	0.344824	1	19	9	0	0	45	4	1	0	7.80681	13.9708	5	4.7	0	5.775	1	0	0	2	4	3	15	5	30	10	78
1.73333	0	1	0	0	0.45432	1	17	12	0	0	62	6	1	1	9.02218	14.4276	15	12.4	0	14.85	1	0	0	2	4	3	15	5	30	10	78
1.73333	0	1	1	4.699	0.45432	1	41	5	0	0	62	6	1	1	9.02218	14.4276	15	12.4	0	14.85	1	0	0	2	4	3	15	5	30	10	78
2.40741	0	10	1	3.477	8.80497	1	26	8	0	0	52	8	0	0	7.35011	23.7793	20	9.9	6.1	13.8	1	1	0	5	1	3	9	1	20	90	127
2.40741	0	3	1	3	2.8555	0	25	8	0	0	52	8	0	0	7.35011	23.7793	20	9.9	6.1	13.8	1	1	0	5	1	3	9	1	20	90	127
1.44444	0	13	1	4.176	0	1	32	12	1	0	58	8	0	1	6.32612	11.2621	8	9	1	12.6	1	0	0	1	4	3	14	2	3	7	128
1.44444	0	12	0	0	0	0	35	2	1	0	62	3	1	1	6.12352	12.1725	30	8.7	1.5	10.86	1	0	0	1	4	3	14	2	3	7	128
1.44444	0	7	0	0	0	0	33	11	1	0	62	3	1	1	6.12352	12.1725	30	8.7	1.5	10.86	1	0	0	1	4	3	14	2	3	7	128
1.44444	0	8	0	0	0.885338	1	24	12	0	0	43	4	1	0	6.62926	6.57148	8	11.3	0	4.65	1	0	1	5	5	3	14	2	3	7	128
3.17778	0	8	0	0	0.948576	1	44	0	0	0	60	4	0	1	6.34994	15.6927	10	6.9	1.2	6.66	1	0	0	2	2	0	14	2	3	7	128
3.17778	0	14	0	0	1.45728	1	34	8	0	0	60	4	0	1	6.34994	15.6927	10	6.9	1.2	6.66	1	0	0	2	2	0	14	2	3	7	128
3.17778	0	5	1	2.845	0.603767	1	22	15	0	0	60	4	0	1	6.34994	15.6927	10	6.9	1.2	6.66	1	0	0	2	2	0	14	2	3	7	128
3.17778	0	14	1	4.255	11.6582	0	37	16	0	0	59	6	0	1	6.18121	18.3876	30	8.4	0	34.5	1	0	0	2	4	3	14	2	3	7	128
3.17778	0	4	0	0	2.30619	0	35	8	1	0	61	5	0	1	6.63495	6.5783	5	8.5	3	16.2	1	0	0	1	1	3	14	2	3	7	128
3.17778	0	3	0	0	1.81055	1	37	8	0	0	61	5	0	1	6.63495	6.5783	5	8.5	3	16.2	1	0	0	1	1	3	14	2	3	7	128
3.17778	0	11	0	0	6.18832	1	36	8	0	0	61	5	0	1	6.63495	6.5783	5	8.5	3	16.2	1	0	0	1	1	3	14	2	3	7	128
4.81481	0	12	0	0	0	0	30	8	1	0	51	7	0	1	6.38032	22.1956	1	10	2	19.8	1	0	1	1	2	3	24	1	55	55	148
4.81481	0	8	1	4	0	0	26	10	0	0	51	7	0	1	6.38032	22.1956	1	10	2	19.8	1	0	1	1	2	3	24	1	55	55	148
4.81481	0	2	0	0	0	1	20	12	0	0	51	7	0	1	6.38032	22.1956	1	10	2	19.8	1	0	1	1	2	3	24	1	55	55	148
2.52778	0	10	0	0	3.19021	0	19	2	0	0	66	4	0	1	6.31588	24.5977	20	5.3	0	10.5	1	0	1	1	2	0	24	1	55	55	148
2.52778	0	10	1	3.23	3.19021	1	44	5	0	0	66	4	0	1	6.31588	24.5977	20	5.3	0	10.5	1	0	1	1	2	0	24	1	55	55	148
2.52778	0	9	1	4.021	0.714239	1	25	16	0	0	49	5	1	0	6.49651	16.3561	8	3.3	0	7.65	1	0	1	5	1	3	24	1	55	55	148
2.52778	0	11	0	0	2.65214	1	26	8	1	0	48	5	0	0	6.56757	8.02678	15	7.7	0	14.4	1	0	1	4	2	3	24	1	55	55	148
2.52778	0	9	0	0	2.14272	0	23	7	1	0	48	5	0	0	6.56757	8.02678	15	7.7	0	14.4	1	0	1	4	2	3	24	1	55	55	148
2.52778	0	9	1	3.146	1.42848	0	25	12	0	0	56	0	0	0	6.06249	13.1414	15	6.7	2	14.025	1	0	0	1	3	0	24	1	55	55	148
2.52778	0	9	1	2.699	1.42848	1	26	5	0	0	56	0	0	0	6.06249	13.1414	15	6.7	2	14.025	1	0	0	1	3	0	24	1	55	55	148
2.52778	0	1	0	0	0.1262	0	16	9	0	0	41	8	0	0	6.614	29.6517	5	4	1	7.335	1	0	1	1	4	3	24	1	55	55	148
1.44444	0	0	1	4.301	0.225	0	32	8	0	0	64	5	0	1	5.72435	17.9626	1	7.1	1	16.5	1	0	1	4	2	3	14	4	60	8	147
1.44444	0	1	0	0	0.45432	1	18	12	0	0	64	5	0	1	5.72435	17.9626	1	7.1	1	16.5	1	0	1	4	2	3	14	4	60	8	147
1.44444	0	1	0	0	0.40384	1	16	8	0	0	43	7	1	0	5.72435	17.9626	1	4.4	0	3.3	1	0	1	5	1	3	14	4	60	8	147
1.44444	0	0	1	2.699	0.2	0	43	7	0	0	43	7	1	0	5.72435	17.9626	1	4.4	0	3.3	1	0	1	5	1	3	14	4	60	8	147
1.44444	0	1	0	0	0.15144	0	50	2	0	0	50	2	0	0	5.69294	7.21994	1	4.3	0	9.66	1	0	1	5	1	3	14	4	60	8	147
1.80556	0	10	1	3.176	0.957062	0	35	6	1	0	74	4	0	1	6.74021	16.8896	1	9.5	7	12.9	0	0	1	1	3	3	16	0	5	12	149
1.80556	0	4	0	0	1.31782	0	21	9	0	0	44	8	0	0	6.74165	16.9161	1	5.5	2	8.55	0	0	1	4	2	4	16	0	5	12	149
1.80556	0	8	1	3.602	3.79431	0	26	16	0	0	51	10	0	1	6.11735	13.7549	6	7.9	0	3.42	1	0	1	1	1	3	16	0	5	12	149
1.80556	0	5	0	0	1.61005	0	20	9	0	0	48	8	0	1	6.29748	11.7769	5	9	0.5	9.9	1	0	1	5	3	3	16	0	5	12	149
1.80556	0	1	0	0	0.80768	1	16	9	0	0	42	7	0	1	6.44398	13.3582	2	4.8	0.2	14.4	1	0	0	4	1	0	16	0	5	12	149
1.80556	0	8	0	0	2.52954	1	34	11	0	1	59	4	1	0	6.53473	18.0775	1	5.5	2	3.3	0	0	1	5	3	3	16	0	5	12	149
1.80556	0	11	1	3.699	3.53618	0	33	11	1	1	59	4	1	0	6.53473	18.0775	1	5.5	2	3.3	0	0	1	5	3	3	16	0	5	12	149
1.80556	0	11	0	0	3.53618	1	31	8	1	1	59	4	1	0	6.53473	18.0775	1	5.5	2	3.3	0	0	1	5	3	3	16	0	5	12	149
1.80556	0	14	0	0	3.88607	1	45	3	0	0	76	8	0	1	6.21624	17.5334	10	9.8	4.1	8.025	1	0	0	1	1	3	16	0	5	12	149
1.80556	0	10	1	4.158	2.39265	0	26	16	1	0	52	8	1	0	6.11793	10.9485	5	10	0.2	2.85	1	0	0	2	5	3	16	0	5	12	149
1.80556	0	11	1	3.477	2.65214	1	29	16	1	0	52	8	1	0	6.11793	10.9485	5	10	0.2	2.85	1	0	0	2	5	3	16	0	5	12	149
5.57143	0	1	0	0	0	0	36	11	1	0	62	6	1	1	7.13381	2.90166	1	7	0	1.8	0	0	1	1	5	3	25	0	2	25	23
5.57143	0	1	0	0	0	1	36	11	1	0	62	6	1	1	7.13381	2.90166	1	7	0	1.8	0	0	1	1	5	3	25	0	2	25	23
5.57143	0	5	1	3.477	0	1	36	8	0	0	73	3	0	1	7.14201	5.0916	2	4	1	6.6	1	0	0	1	4	1	25	0	2	25	23
5.57143	0	5	0	0	0	1	33	15	1	0	61	5	1	1	6.95508	4.45527	1	3.5	0	3.6	1	0	1	3	4	3	25	0	2	25	23
3.67347	0	4	0	0	0.65891	1	22	16	0	0	59	8	0	1	7.12138	3.35312	2	9	0	8.55	1	0	1	5	4	5	25	0	2	25	23
3.67347	0	11	1	2.699	1.76809	0	30	11	1	0	59	8	0	1	7.12138	3.35312	2	9	0	8.55	1	0	1	5	4	5	25	0	2	25	23
3.67347	0	4	0	0	0.65891	1	28	4	1	0	59	8	0	1	7.12138	3.35312	2	9	0	8.55	1	0	1	5	4	5	25	0	2	25	23
3.67347	0	0	0	0	0.125	0	21	13	0	0	54	8	0	0	7.14201	5.0916	1	5	0	6.3	1	0	1	1	4	1	25	0	2	25	23
3.67347	0	11	0	0	3.53618	1	23	5	1	0	52	8	0	1	6.86986	4.89921	1	4	0.6	3.6	1	0	1	5	1	3	25	0	2	25	23
3.67347	0	5	0	0	1.61005	0	17	5	1	0	52	8	0	1	6.86986	4.89921	1	4	0.6	3.6	1	0	1	5	1	3	25	0	2	25	23
3.67347	0	4	1	4.301	2.43797	0	54	8	0	0	54	8	0	0	7.14668	4.19051	1	5.97	0	13.8	0	0	0	3	4	0	25	0	2	25	23
3.67347	0	8	1	4.114	4.67964	0	27	10	0	0	54	8	0	0	7.14668	4.19051	1	5.97	0	13.8	0	0	0	3	4	0	25	0	2	25	23
3.67347	0	0	0	0	0.4625	1	25	8	0	0	54	8	0	0	7.14668	4.19051	1	5.97	0	13.8	0	0	0	3	4	0	25	0	2	25	23
3.67347	0	5	1	4	4.02511	0	22	8	0	0	45	4	1	1	7.07591	7.75337	1	5.5	0	7.425	1	0	1	5	1	3	25	0	2	25	23
12	0	2	0	0	0	1	41	5	0	0	41	8	1	1	9.06095	21.0079	30	6.8	0	18.6	1	0	1	4	1	3	41	4	20	25	16
12	0	2	0	0	0	0	18	12	0	0	41	8	1	1	9.06095	21.0079	30	6.8	0	18.6	1	0	1	4	1	3	41	4	20	25	16
12	0	0	1	4.653	0	0	43	8	1	0	43	8	1	0	8.06197	22.5629	2	4.28	1	6.9	1	0	1	5	3	3	41	4	20	25	16
12	0	7	1	3.699	0	0	41	8	1	0	41	8	1	0	8.95025	17.7406	10	5.5	4	1.425	1	0	0	1	1	3	41	4	20	25	16
12	0	1	0	0	0	1	52	8	0	0	52	8	0	0	9.41232	25.3282	15	5	0	3.75	1	0	1	1	5	3	41	4	20	25	16
12	0	10	1	3	0	0	30	8	0	0	52	8	0	0	9.41232	25.3282	15	5	0	3.75	1	0	1	1	5	3	41	4	20	25	16
12	0	7	0	0	0	1	28	8	0	0	52	8	0	0	9.41232	25.3282	15	5	0	3.75	1	0	1	1	5	3	41	4	20	25	16
12	0	1	0	0	0	1	19	16	0	0	46	15	1	0	8.23253	13.8958	1	4	0	7.05	1	1	0	5	1	5	41	4	20	25	16
4.17857	0	0	0	0	0.15	1	44	8	1	0	79	4	1	1	8.77987	13.1459	10	5.5	2	6.03	1	0	0	4	4	3	41	4	20	25	16
4.17857	0	13	0	0	3.30316	0	35	7	0	0	57	5	1	0	9.41232	25.3282	30	3.5	0	11.406	1	0	0	1	1	3	41	4	20	25	16
4.17857	0	12	1	3	3.30316	1	34	12	0	0	57	5	1	0	9.41232	25.3282	30	3.5	0	11.406	1	0	0	1	1	3	41	4	20	25	16
4.17857	0	1	0	0	0.631	0	20	12	0	0	45	5	0	0	9.06239	23.2716	20	7	2.6	5.7	1	0	0	4	2	3	41	4	20	25	16
4.17857	0	1	1	4.716	0.388696	0	52	8	0	0	52	8	0	0	8.96733	18.9559	30	3	1	2.91	1	0	0	3	1	5	41	4	20	25	16
4.17857	0	11	1	4.782	2.72286	0	31	11	1	0	52	8	0	0	8.96733	18.9559	30	3	1	2.91	1	0	0	3	1	5	41	4	20	25	16
4.17857	0	6	0	0	1.46311	1	25	5	1	0	52	8	0	0	8.96733	18.9559	30	3	1	2.91	1	0	0	3	1	5	41	4	20	25	16
4.17857	0	3	0	0	1.44844	0	42	5	1	0	75	10	0	1	9.06095	21.0079	5	15.5	5	11.655	1	0	0	2	4	3	41	4	20	25	16
4.17857	0	2	1	3.699	1.07279	1	41	7	0	0	75	10	0	1	9.06095	21.0079	5	15.5	5	11.655	1	0	0	2	4	3	41	4	20	25	16
4.71429	0	0	1	4.204	0	0	40	8	1	0	76	0	0	1	7.59269	10.8659	1	8.5	0.5	0	1	0	0	4	4	3	17	0	10	5	20
4.71429	0	8	1	3.699	0	1	24	12	1	0	62	7	0	1	7.2349	18.7919	5	5.5	2	0.99	0	0	1	1	1	3	17	0	10	5	20
4.71429	0	6	1	4.491	0	0	44	8	1	0	44	8	0	1	6.62416	14.2454	1	6.5	0	1.26	1	1	0	5	1	3	17	0	10	5	20
4.11429	0	3	1	4.033	0.475917	1	29	8	1	0	57	11	0	0	6.29872	10.2955	1	3.9	2.5	13.2	1	0	1	4	1	3	17	0	10	5	20
4.11429	0	2	1	4.845	1.14941	0	41	7	1	0	41	7	1	1	6.51953	13.6526	1	4.4	2.4	0.05	0	0	0	4	3	3	17	0	10	5	20
4.11429	0	10	1	4.307	0.797551	0	33	6	0	0	65	3	0	1	7.77383	17.7221	1	5.5	2.9	9.63	1	0	0	2	1	0	17	0	10	5	20
4.11429	0	8	0	0	0.632384	1	31	8	0	0	65	3	0	1	7.77383	17.7221	1	5.5	2.9	9.63	1	0	0	2	1	0	17	0	10	5	20
4.11429	0	11	1	3	0.884046	1	31	0	0	0	65	3	0	1	7.77383	17.7221	1	5.5	2.9	9.63	1	0	0	2	1	0	17	0	10	5	20
11.3143	0	5	1	4.602	0	0	37	3	1	0	67	0	1	1	6.45796	29.4033	5	6.5	0	7.05	1	0	1	5	4	3	36	2	1	3	18
3.85714	0	0	0	0	0.1875	1	25	11	0	0	27	11	1	0	6.62147	23.2616	1	10	2	5.94	1	0	1	4	5	3	36	2	1	3	18
3.85714	0	12	1	3	2.91455	1	32	11	1	0	27	11	1	0	6.62147	23.2616	1	10	2	5.94	1	0	1	4	5	3	36	2	1	3	18
3.85714	0	1	0	0	0.5048	1	16	9	0	0	40	9	1	1	6.50988	30.3356	1	4.5	0	14.4	1	0	1	1	1	3	36	2	1	3	18
3.85714	0	1	1	4.301	0.5048	0	38	8	1	0	38	8	0	0	6.89702	20.7733	1	8.5	1	3.69	1	0	0	5	1	3	36	2	1	3	18
3.85714	0	4	1	2.699	2.06898	0	39	7	0	0	49	7	0	1	6.69897	30.3009	5	10.86	0	3.96	1	1	0	5	4	3	36	2	1	3	18
3.85714	0	4	0	0	2.06898	1	37	5	0	0	49	7	0	1	6.69897	30.3009	5	10.86	0	3.96	1	1	0	5	4	3	36	2	1	3	18
3.85714	0	4	0	0	2.06898	0	15	4	0	0	49	7	0	1	6.69897	30.3009	5	10.86	0	3.96	1	1	0	5	4	3	36	2	1	3	18
3.85714	0	14	0	0	1.94304	1	39	4	0	0	46	4	0	1	6.76763	18.8628	1	2.5	0	6.75	0	1	1	2	1	3	36	2	1	3	18
3.85714	0	9	1	4.301	2.85696	0	31	8	1	0	52	6	1	0	6.83091	24.8142	10	6	0	9.3	1	0	1	1	5	3	36	2	1	3	18
3.85714	0	14	1	4.903	2.52595	0	34	8	1	0	55	11	1	0	6.2691	16.3529	3	9	0	3.51	1	0	1	5	4	3	36	2	1	3	18
3.85714	0	6	0	0	1.23509	1	26	8	1	0	55	11	1	0	6.2691	16.3529	3	9	0	3.51	1	0	1	5	4	3	36	2	1	3	18
3.85714	0	5	0	0	7.24521	0	29	11	0	0	54	5	1	0	9.89789	27.257	30	11	4	10.35	1	0	1	1	2	0	13	2	15	20	49
3.85714	0	5	1	2.301	7.24521	1	22	6	0	0	54	5	1	0	9.89789	27.257	30	11	4	10.35	1	0	1	1	2	0	13	2	15	20	49
3.85714	0	5	1	3.255	1.61005	1	27	11	0	0	51	4	0	0	9.60653	13.4233	50	5.5	1.14	3.9	1	0	1	2	1	3	13	2	15	20	49
3.85714	0	4	0	0	1.31782	0	25	12	1	0	51	4	0	0	9.60653	13.4233	50	5.5	1.14	3.9	1	0	1	2	1	3	13	2	15	20	49
3.85714	0	3	0	0	0.517301	1	19	9	0	0	41	0	1	0	9.17921	22.4917	15	2.7	2	5.04	1	0	1	1	2	3	13	2	15	20	49
25.7143	0	12	1	3.301	0	0	33	16	1	0	57	8	0	0	6.05439	13.357	6	0.5	0	3.18	1	0	1	1	1	3	35	2	20	20	76
25.7143	0	6	0	0	0	1	33	15	1	0	57	8	0	0	6.05439	13.357	6	0.5	0	3.18	1	0	1	1	1	3	35	2	20	20	76
3.74026	0	1	0	0	0.32812	1	21	14	1	0	51	8	1	0	6.40315	22.983	1	4	0	11.4	1	0	1	1	1	3	35	2	20	20	76
3.74026	0	0	1	3.699	0.025	0	29	8	1	0	57	5	1	0	6.18756	12.4837	3	4.5	0	9.66	1	0	1	1	4	3	35	2	20	20	76
3.74026	0	4	1	2	0.131782	0	25	8	0	0	57	5	1	0	6.18756	12.4837	3	4.5	0	9.66	1	0	1	1	4	3	35	2	20	20	76
3.74026	0	3	0	0	0.10346	1	25	6	1	0	57	5	1	0	6.18756	12.4837	3	4.5	0	9.66	1	0	1	1	4	3	35	2	20	20	76
3.74026	0	4	0	0	1.97673	0	22	12	0	0	49	11	0	1	6.21499	19.2877	5	1	0	11.76	1	0	1	1	1	3	35	2	20	20	76
3.74026	0	1	0	0	0.10096	1	17	16	0	0	43	6	1	1	6.43117	18.0012	1	3.5	0.5	9.3	1	0	1	1	1	3	35	2	20	20	76
3.74026	0	14	0	0	0.582911	0	28	7	0	1	59	2	0	0	6.43117	18.0012	3	4.5	0	6.24	1	1	1	1	1	3	35	2	20	20	76
3.74026	0	4	1	2.699	0.197673	1	20	9	0	0	49	7	0	0	6.30628	15.6149	10	0	0	14.46	1	0	1	1	1	0	35	2	20	20	76
3.74026	0	4	0	0	0.65891	0	26	11	0	0	53	4	0	1	6.34436	23.3499	5	4.3	0	0	1	0	1	1	1	0	35	2	20	20	76
3.74026	0	0	0	0	0.125	1	24	8	0	0	53	4	0	1	6.34436	23.3499	5	4.3	0	0	1	0	1	1	1	0	35	2	20	20	76
3.74026	0	9	1	4.31	0.999935	0	33	7	0	0	63	4	0	1	6.26994	14.1426	5	4.5	1	0.0375	1	0	1	1	4	0	35	2	20	20	76
3.74026	0	2	1	3.944	0.383138	1	26	11	1	1	48	5	0	0	6.30628	15.6149	2	6	0	13.5	1	1	0	2	1	3	35	2	20	20	76
3.74026	0	0	0	0	0.125	0	21	9	1	1	48	5	0	0	6.30628	15.6149	2	6	0	13.5	1	1	0	2	1	3	35	2	20	20	76
10.7143	0	2	0	0	0	0	18	9	0	0	41	6	1	0	5.71615	27.6311	1	8.1	0	8.55	1	0	1	5	5	3	34	2	30	5	143
10.7143	0	4	1	3.146	0	0	23	12	1	0	52	8	0	0	5.8036	20.3386	1	4.3	1	7.5	0	0	1	3	1	3	34	2	30	5	143
10.7143	0	9	1	3.204	0	1	27	11	1	0	52	8	0	0	5.8036	20.3386	1	4.3	1	7.5	0	0	1	3	1	3	34	2	30	5	143
10.7143	0	6	1	3.204	0	1	24	10	0	0	52	8	0	0	5.8036	20.3386	1	4.3	1	7.5	0	0	1	3	1	3	34	2	30	5	143
10.7143	0	2	1	4.134	0	1	21	12	0	0	45	4	1	0	5.41212	18.7872	20	6	4	13.05	1	0	1	4	5	3	34	2	30	5	143
10.7143	0	2	1	2.903	0	0	29	6	0	0	57	5	1	0	5.31902	19.9254	6	10	1	1.95	1	0	1	1	5	3	34	2	30	5	143
3.53571	0	9	0	0	5.71391	0	38	8	0	0	60	8	0	1	5.87606	17.0453	2	7.2	1.2	13.35	1	0	1	2	3	3	34	2	30	5	143
3.53571	0	9	0	0	5.71391	1	38	4	0	0	60	8	0	1	5.87606	17.0453	2	7.2	1.2	13.35	1	0	1	2	3	3	34	2	30	5	143
3.53571	0	7	0	0	4.41486	1	37	8	0	0	60	8	0	1	5.87606	17.0453	2	7.2	1.2	13.35	1	0	1	2	3	3	34	2	30	5	143
3.53571	0	4	0	0	2.63564	0	22	16	1	0	60	8	0	1	5.87606	17.0453	2	7.2	1.2	13.35	1	0	1	2	3	3	34	2	30	5	143
3.53571	0	4	0	0	2.63564	1	34	11	1	0	60	8	0	1	5.87606	17.0453	2	7.2	1.2	13.35	1	0	1	2	3	3	34	2	30	5	143
3.53571	0	4	0	0	0.164728	1	25	16	0	0	50	7	0	0	5.87606	17.0453	1	5	0	11.7	1	0	1	3	3	3	34	2	30	5	143
3.53571	0	1	0	0	0.0631	1	19	16	0	0	50	7	0	0	5.87606	17.0453	1	5	0	11.7	1	0	1	3	3	3	34	2	30	5	143
3.53571	0	3	0	0	4.03495	0	20	12	0	0	45	8	0	0	5.90324	15.5525	2	1.8	1.8	1.8	0	0	1	4	1	3	34	2	30	5	143
3.53571	0	6	0	0	2.66019	0	34	7	0	0	67	4	0	1	5.92366	18.8855	4	3.5	0	5.115	1	1	0	1	4	0	34	2	30	5	143
3.53571	0	5	0	0	2.25406	1	25	8	0	0	67	4	0	1	5.92366	18.8855	4	3.5	0	5.115	1	1	0	1	4	0	34	2	30	5	143
3.53571	0	12	1	4.602	8.54936	0	48	8	1	0	48	8	1	0	5.92366	18.8855	2	4.3	3	7.8	0	0	0	1	1	3	34	2	30	5	143
3.53571	0	0	1	4.301	0.55	1	22	7	1	0	48	8	1	0	5.92366	18.8855	2	4.3	3	7.8	0	0	0	1	1	3	34	2	30	5	143
3.53571	0	7	0	0	4.85635	0	22	8	1	0	48	8	1	0	5.92366	18.8855	2	4.3	3	7.8	0	0	0	1	1	3	34	2	30	5	143
12.92	0	7	0	0	0	1	21	7	0	0	45	5	0	1	8.14379	10.2065	5	9.7	0	16.56	1	1	1	4	3	3	22	3	8	20	46
12.92	0	11	1	3.903	0	0	27	8	1	0	57	0	0	0	7.56379	6.91923	10	4.3	0	11.4	1	0	0	3	3	0	22	3	8	20	46
12.92	0	2	0	0	0	1	19	5	1	0	57	0	0	0	7.56379	6.91923	10	4.3	0	11.4	1	0	0	3	3	0	22	3	8	20	46
12.92	0	2	0	0	0	1	18	12	0	0	41	5	1	1	9.77386	15.3321	40	7	0	13.05	1	0	0	1	1	3	22	3	8	20	46
5.7	0	5	1	4.477	1.61005	0	43	5	1	0	43	5	0	0	9.75732	15.1978	40	3.5	2	3.6	0	0	0	1	1	3	22	3	8	20	46
5.7	0	2	0	0	0.766276	1	44	2	1	0	43	5	0	0	9.75732	15.1978	40	3.5	2	3.6	0	0	0	1	1	3	22	3	8	20	46
5.7	0	5	0	0	1.61005	0	21	12	1	0	43	5	0	0	9.75732	15.1978	40	3.5	2	3.6	0	0	0	1	1	3	22	3	8	20	46
5.7	0	4	1	2.699	1.31782	0	37	5	0	0	62	3	0	1	9.77806	21.4561	25	7	2	24	1	0	1	1	2	0	22	3	8	20	46
5.7	0	4	0	0	1.31782	1	36	5	0	0	62	3	0	1	9.77806	21.4561	25	7	2	24	1	0	1	1	2	0	22	3	8	20	46
5.7	0	12	0	0	3.88607	0	39	8	0	0	62	3	0	1	9.77806	21.4561	25	7	2	24	1	0	1	1	2	0	22	3	8	20	46
10.5556	0	2	1	3.301	0	1	41	5	0	0	64	5	0	1	8.91429	10.735	10	9.1	2.1	9.3	1	0	1	5	4	3	26	3	15	7	45
10.5556	0	2	0	0	0	0	17	9	0	0	64	5	0	1	8.91429	10.735	10	9.1	2.1	9.3	1	0	1	5	4	3	26	3	15	7	45
10.5556	0	4	0	0	0	1	20	12	1	0	14	8	1	0	8.7905	17.39	5	5.7	2.7	7.8	0	0	0	5	5	3	26	3	15	7	45
10.5556	0	7	0	0	0	0	24	16	0	0	24	11	1	0	8.91429	10.735	20	3.5	0	7.8	0	0	1	5	1	3	26	3	15	7	45
10.5556	0	1	1	2.699	0	1	22	8	0	0	24	11	1	0	8.91429	10.735	20	3.5	0	7.8	0	0	1	5	1	3	26	3	15	7	45
10.5556	0	12	0	0	0	0	29	11	0	0	51	3	1	0	8.15599	13.3348	5	2.3	0.3	10.5	0	0	1	1	1	3	26	3	15	7	45
10.5556	0	4	0	0	0	1	26	11	0	0	51	3	1	0	8.15599	13.3348	5	2.3	0.3	10.5	0	0	1	1	1	3	26	3	15	7	45
10.5556	0	6	0	0	0	1	22	12	1	0	47	6	0	1	8.27506	19.1809	10	5.24	1.5	21.9	1	0	1	1	4	3	26	3	15	7	45
10.5556	0	1	0	0	0	0	17	12	0	0	47	6	0	1	8.27506	19.1809	10	5.24	1.5	21.9	1	0	1	1	4	3	26	3	15	7	45
10.5556	0	10	0	0	0	0	38	8	1	0	38	8	0	1	7.77858	13.1033	10	3.8	2.2	3.6	0	0	0	1	1	5	26	3	15	7	45
10.5556	0	8	0	0	0	1	32	8	1	0	38	8	0	1	7.77858	13.1033	10	3.8	2.2	3.6	0	0	0	1	1	5	26	3	15	7	45
10.5556	0	14	0	0	0	0	31	7	0	0	61	1	1	1	8.98288	8.07915	20	9.6	7	22.8	1	0	0	5	1	3	26	3	15	7	45
10.5556	0	9	1	4.079	0	0	28	8	1	0	61	1	1	1	8.98288	8.07915	20	9.6	7	22.8	1	0	0	5	1	3	26	3	15	7	45
4.56	0	3	1	4.477	1.60363	0	25	7	0	0	56	8	1	0	9.04312	5.30977	20	4.79	2.15	5.85	0	0	1	5	5	3	26	3	15	7	45
4.56	0	3	0	0	1.60363	1	26	7	0	0	56	8	1	0	9.04312	5.30977	20	4.79	2.15	5.85	0	0	1	5	5	3	26	3	15	7	45
4.56	0	1	0	0	0.78244	1	27	5	0	0	56	8	1	0	9.04312	5.30977	20	4.79	2.15	5.85	0	0	1	5	5	3	26	3	15	7	45
4.56	0	10	1	4	3.19021	1	30	10	0	0	55	0	0	0	8.31199	13.5397	10	4	1	11.7	1	0	1	1	1	3	26	3	15	7	45
4.56	0	10	0	0	3.98776	1	40	8	1	1	63	0	1	1	9.05223	5.72249	10	1.7	1.7	8.7	1	1	0	5	1	3	26	3	15	7	45
4.56	0	1	0	0	0.631	1	15	7	1	1	63	0	1	1	9.05223	5.72249	10	1.7	1.7	8.7	1	1	0	5	1	3	26	3	15	7	45
12.2444	0	0	0	0	0	0	43	7	1	0	66	5	1	1	6.16301	24.1886	3	4.1	1.3	6.525	1	0	1	1	4	5	34	1	8	6	71
12.2444	0	0	0	0	0	1	21	12	1	0	44	5	1	1	6.06011	3.11178	5	5	2.5	8.1	1	0	1	3	1	3	34	1	8	6	71
12.2444	0	8	1	2	0	1	32	4	0	0	68	5	0	1	6.10071	19.0079	3	7.3	0	16.2	1	0	0	1	0	0	34	1	8	6	71
12.2444	0	2	0	0	0	0	19	8	1	0	48	8	0	0	6.16629	18.1507	1	5.7	0	11.04	1	0	1	5	1	3	34	1	8	6	71
12.2444	0	1	0	0	0	1	24	11	0	0	48	8	0	0	6.16629	18.1507	1	5.7	0	11.04	1	0	1	5	1	3	34	1	8	6	71
12.2444	0	12	1	3.491	0	0	29	8	1	0	57	3	0	0	6.11944	9.07932	6	5.3	2.7	29.25	1	0	0	1	4	0	34	1	8	6	71
12.2444	0	11	0	0	0	1	27	4	1	0	57	3	0	0	6.11944	9.07932	6	5.3	2.7	29.25	1	0	0	1	4	0	34	1	8	6	71
12.2444	0	11	1	2.301	0	1	35	5	0	0	57	3	0	0	6.11944	9.07932	6	5.3	2.7	29.25	1	0	0	1	4	0	34	1	8	6	71
12.2444	0	11	1	4.477	0	0	30	8	1	0	56	2	1	0	6.19132	23.3552	1	8	0	7.98	1	0	1	4	4	3	34	1	8	6	71
12.2444	0	4	1	4.342	0	0	38	8	1	0	38	8	1	1	6.05074	5.77298	1	4.9	1.5	18.45	1	0	0	5	1	3	34	1	8	6	71
7.6	0	10	1	4.477	4.46629	0	35	8	1	0	59	4	1	0	6.336	12.5172	1	4.59	0	13.14	1	0	1	2	1	0	34	1	8	6	71
13.0286	0	2	1	2.699	0	1	24	15	0	0	50	14	0	1	6.44107	13.4544	10	10	0.8	13.2	1	0	1	5	1	3	28	5	4	10	68
13.0286	0	0	0	0	0	0	19	12	0	0	50	14	0	1	6.44107	13.4544	10	10	0.8	13.2	1	0	1	5	1	3	28	5	4	10	68
13.0286	0	8	1	3.602	0	1	26	8	1	0	36	7	1	0	6.80801	26.347	3	3.5	0	13.2	1	0	1	4	1	4	28	5	4	10	68
3.8	0	12	1	4.602	0.582911	0	45	15	1	1	44	8	1	0	6.63995	25.7073	5	4.6	0	7.8	1	0	1	5	1	3	28	5	4	10	68
13.0286	0	10	1	3.699	0	0	34	12	1	0	60	13	1	1	6.64289	17.3868	20	11	1.6	4.5	1	0	1	5	1	5	28	5	4	10	68
13.0286	0	10	0	0	0	1	34	8	1	0	60	13	1	1	6.64289	17.3868	20	11	1.6	4.5	1	0	1	5	1	5	28	5	4	10	68
13.0286	0	10	1	3.699	0	1	27	12	1	0	60	13	1	1	6.64289	17.3868	20	11	1.6	4.5	1	0	1	5	1	5	28	5	4	10	68
13.0286	0	12	1	4.079	0	0	33	7	1	0	59	5	1	0	6.56162	16.2754	6	7.9	0	5.13	1	0	0	3	4	3	28	5	4	10	68
13.3	0	1	1	4	0	0	40	8	1	0	65	8	1	1	5.23526	7.51302	1	2.94	0	21.9	1	0	1	2	4	3	40	6	25	6	107
13.3	0	7	1	2.699	0	1	43	8	1	0	65	8	1	1	5.23526	7.51302	1	2.94	0	21.9	1	0	1	2	4	3	40	6	25	6	107
13.3	0	7	0	0	0	0	20	6	1	0	65	8	1	1	5.23526	7.51302	1	2.94	0	21.9	1	0	1	2	4	3	40	6	25	6	107
13.3	0	4	0	0	0	1	20	10	1	0	49	7	1	0	5.19645	7.69831	6	3.9	0	11.7	1	0	1	2	4	3	40	6	25	6	107
13.3	0	12	1	4.498	0	0	54	8	1	0	54	8	0	0	5.22272	8.03914	15	7	7	0.825	1	0	0	1	4	3	40	6	25	6	107
13.3	0	6	1	3.477	0	1	24	12	0	0	54	8	0	0	5.22272	8.03914	15	7	7	0.825	1	0	0	1	4	3	40	6	25	6	107
13.3	0	3	1	4	0	0	40	8	1	1	64	2	0	1	5.2965	8.69099	1	3.4	0	12.9	0	0	0	4	1	1	40	6	25	6	107
13.3	0	3	1	2.903	0	1	42	8	1	1	64	2	0	1	5.2965	8.69099	1	3.4	0	12.9	0	0	0	4	1	1	40	6	25	6	107
13.3	0	9	0	0	0	1	27	11	1	0	56	7	0	0	5.52621	12.1727	6	4.5	0	5.625	1	0	0	1	4	3	40	6	25	6	107
13.3	0	13	1	3.845	0	0	31	8	1	0	56	7	0	0	5.52621	12.1727	6	4.5	0	5.625	1	0	0	1	4	3	40	6	25	6	107
8.86667	0	2	1	3.301	1.53255	0	50	8	0	0	50	8	0	0	5.23949	10.5858	1	3.7	0	10.5	1	0	0	4	1	0	40	6	25	6	107
8.86667	0	0	0	0	0.5	0	18	8	0	0	50	8	0	0	5.23949	10.5858	1	3.7	0	10.5	1	0	0	4	1	0	40	6	25	6	107
8.86667	0	13	1	3.602	4.46898	1	33	11	1	0	59	3	1	0	5.19222	8.78971	5	2.4	1	4.5	1	0	0	0	1	3	40	6	25	6	107
8.86667	0	11	0	0	4.06661	0	32	8	0	0	59	3	1	0	5.19222	8.78971	5	2.4	1	4.5	1	0	0	0	1	3	40	6	25	6	107
8.86667	0	6	1	3.301	2.18516	1	29	8	1	0	59	3	1	0	5.19222	8.78971	5	2.4	1	4.5	1	0	0	0	1	3	40	6	25	6	107
8.86667	0	10	1	4.318	3.98776	0	36	8	1	0	60	3	0	1	5.33589	14.4816	15	3.5	0	8.1	1	0	1	5	3	3	40	6	25	6	107
13.3	0	7	0	0	0	0	38	8	1	0	38	8	1	1	6.11127	6.81576	10	5.7	5.7	2.7	0	0	0	1	1	0	36	6	20	20	108
13.3	0	10	1	4.602	0	0	46	8	1	0	46	8	0	0	6.12349	10.2584	1	5.8	0	8.625	1	0	1	5	3	3	36	6	20	20	108
13.3	0	5	0	0	0	1	23	9	1	0	46	8	0	0	6.12349	10.2584	1	5.8	0	8.625	1	0	1	5	3	3	36	6	20	20	108
13.3	0	1	0	0	0	1	41	8	0	0	60	5	0	1	6.07872	7.60703	10	9	3	3.15	1	1	0	1	1	3	36	6	20	20	108
13.3	0	1	0	0	0	0	16	8	0	0	60	5	0	1	6.07872	7.60703	10	9	3	3.15	1	1	0	1	1	3	36	6	20	20	108
6.65	0	5	1	3.301	0.805023	1	21	12	1	0	46	8	0	1	6.16424	6.46772	5	3.2	1	4.74	1	0	1	1	4	3	36	6	20	20	108
6.65	0	1	0	0	0.5048	1	19	16	1	0	44	8	1	1	5.9438	13.1538	10	5.8	0	13.5	0	1	0	1	1	3	36	6	20	20	108
6.65	0	1	0	0	0.5048	0	21	12	0	0	51	8	0	0	5.88905	14.4537	8	12.5	1	5.1	1	1	0	1	3	3	36	6	20	20	108
8.98182	0	6	1	4.301	0	0	51	8	1	0	51	8	0	1	5.69517	12.077	1	5.5	2	25.5	1	0	0	4	5	3	32	9	30	40	139
8.98182	0	2	0	0	0	0	21	12	0	0	51	8	0	1	5.69517	12.077	1	5.5	2	25.5	1	0	0	4	5	3	32	9	30	40	139
8.98182	0	0	0	0	0	0	24	16	1	0	51	8	0	1	5.69517	12.077	1	5.5	2	25.5	1	0	0	4	5	3	32	9	30	40	139
8.98182	0	1	0	0	0	0	16	9	0	0	63	3	0	1	5.63209	14.3996	2	3.8	1.5	10.05	1	0	1	4	2	3	32	9	30	40	139
8.98182	0	6	1	4.699	0	0	41	5	0	1	48	3	1	0	5.61488	15.1231	1	3.3	1	3.78	1	1	0	5	1	3	32	9	30	40	139
8.98182	0	1	0	0	0	0	24	11	1	1	48	3	1	0	5.61488	15.1231	1	3.3	1	3.78	1	1	0	5	1	3	32	9	30	40	139
8.98182	0	1	0	0	0	1	25	9	1	1	48	3	1	0	5.61488	15.1231	1	3.3	1	3.78	1	1	0	5	1	3	32	9	30	40	139
8.98182	0	10	1	4.447	0	0	53	3	1	0	53	3	0	0	5.55509	6.53743	1	4.6	3.6	5.4	1	0	0	2	1	0	32	9	30	40	139
8.98182	0	8	0	0	0	0	29	14	1	0	53	3	0	0	5.55509	6.53743	1	4.6	3.6	5.4	1	0	0	2	1	0	32	9	30	40	139
8.98182	0	8	1	4.623	0	0	47	5	1	0	47	5	1	0	5.69169	9.59968	3	3	0.4	6	1	0	1	4	1	3	32	9	30	40	139
8.98182	0	0	1	3.301	0	0	49	1	1	0	49	1	0	0	5.63209	14.3996	2	4	1.1	7.5	1	0	1	4	1	3	32	9	30	40	139
8.98182	0	1	1	3	0	1	19	12	0	0	49	1	0	0	5.63209	14.3996	2	4	1.1	7.5	1	0	1	4	1	3	32	9	30	40	139
8.98182	0	13	0	0	0	0	31	11	1	1	57	0	0	1	5.3909	11.8717	1	5.5	0	9.45	0	0	1	3	1	0	32	9	30	40	139
8.98182	0	6	0	0	0	1	29	14	1	1	57	0	0	1	5.3909	11.8717	1	5.5	0	9.45	0	0	1	3	1	0	32	9	30	40	139
8.98182	0	4	1	3.301	0	1	57	0	1	1	57	0	0	1	5.3909	11.8717	1	5.5	0	9.45	0	0	1	3	1	0	32	9	30	40	139
9.5	0	1	1	4.778	0.1262	0	45	5	0	0	45	5	0	1	5.66093	10.3796	1	2.5	0	2.76	1	0	1	4	1	3	32	9	30	40	139
9.5	0	6	1	4.602	3.32524	0	53	11	1	0	53	11	0	0	5.3909	11.8717	2	4	4	4.8	0	0	1	1	1	3	32	9	30	40	139
9.5	0	4	1	4.415	2.30619	0	24	12	0	0	53	11	0	0	5.3909	11.8717	2	4	4	4.8	0	0	1	1	1	3	32	9	30	40	139
4.43333	0	11	1	4.677	0	0	40	3	1	0	40	3	1	1	6.39706	12.5315	5	5.3	2	7.65	1	0	0	1	1	3	17	3	5	5	138
4.43333	0	0	1	4.602	0	0	37	5	1	0	37	5	1	0	6.30279	12.0093	10	4.7	4.1	12.75	0	0	0	3	1	3	17	3	5	5	138
4.43333	0	10	0	0	0	0	26	12	1	0	50	6	0	0	6.34579	14.4833	5	2.9	0	2.175	1	0	1	2	1	0	17	3	5	5	138
4.43333	0	1	0	0	0	1	19	16	1	1	43	5	0	0	6.34579	14.4833	5	6.5	0	3.6	1	0	1	4	1	3	17	3	5	5	138
4.43333	0	1	1	4.301	0	0	40	8	0	0	40	8	1	1	6.29321	18.0588	15	4.6	0	16.5	1	0	0	1	5	3	17	3	5	5	138
4.43333	0	1	0	0	0	1	35	8	0	0	40	8	1	1	6.29321	18.0588	15	4.6	0	16.5	1	0	0	1	5	3	17	3	5	5	138
4.43333	0	0	0	0	0	0	48	8	1	0	48	8	0	0	6.22064	4.91226	20	7.8	0	20.79	1	0	1	1	1	3	17	3	5	5	138
4.43333	0	7	1	4.606	0	0	39	4	1	0	39	4	1	0	6.44964	15.7354	60	5.4	0	16.26	1	0	1	5	1	3	17	3	5	5	138
4.43333	0	3	1	3.255	0	1	36	7	1	0	60	0	0	1	6.4464	16.3559	2	10	3.7	24.51	1	0	1	1	3	0	17	3	5	5	138
4.43333	0	1	0	0	0	1	57	5	1	0	60	0	0	1	6.4464	16.3559	2	10	3.7	24.51	1	0	1	1	3	0	17	3	5	5	138
4.43333	0	13	1	3.301	0	0	35	11	1	0	35	11	0	0	6.466	13.5413	5	10	2	11.4	1	0	1	1	5	3	17	3	5	5	138
3.8	0	1	1	2.785	0.15144	1	24	13	0	0	46	5	0	0	6.36702	14.8832	10	8.1	1.3	21	1	0	1	5	5	3	17	3	5	5	138
3.8	0	1	0	0	0.15144	1	20	16	0	0	46	5	0	0	6.36702	14.8832	10	8.1	1.3	21	1	0	1	5	5	3	17	3	5	5	138
6.13846	0	6	1	3.415	0	1	30	11	1	0	52	8	1	0	6.83202	7.74264	5	3.2	0	22.5	0	0	1	1	5	3	32	0	5	15	141
6.13846	0	6	1	3.255	0	1	30	8	1	0	50	5	0	0	6.6233	14.2513	1	6.72	0.85	11.28	1	0	0	5	4	5	32	0	5	15	141
6.13846	0	1	1	4	0	0	50	5	1	0	50	5	0	0	6.6233	14.2513	1	6.72	0.85	11.28	1	0	0	5	4	5	32	0	5	15	141
6.13846	0	13	1	3.079	0	0	31	7	1	0	50	5	0	0	6.6233	14.2513	1	6.72	0.85	11.28	1	0	0	5	4	5	32	0	5	15	141
6.13846	0	2	0	0	0	1	21	8	0	0	46	5	1	0	6.48478	5.92409	3	2.5	0	11.16	1	0	1	5	4	3	32	0	5	15	141
6.13846	0	2	1	4.114	0	1	51	5	0	0	48	4	1	0	6.65577	7.59436	1	4	0	19.725	1	0	1	5	1	3	32	0	5	15	141
6.13846	0	4	0	0	0	1	21	16	0	0	48	4	1	0	6.65577	7.59436	1	4	0	19.725	1	0	1	5	1	3	32	0	5	15	141
6.13846	0	2	0	0	0	1	17	8	0	0	48	4	1	0	6.65577	7.59436	1	4	0	19.725	1	0	1	5	1	3	32	0	5	15	141
6.13846	0	1	0	0	0	0	51	8	1	0	51	8	1	0	6.50487	5.8644	1	2.4	0	0.1	0	0	0	5	1	3	32	0	5	15	141
6.13846	0	6	1	4.301	0	0	26	9	1	0	51	8	1	0	6.50487	5.8644	1	2.4	0	0.1	0	0	0	5	1	3	32	0	5	15	141
6.13846	0	2	0	0	0	1	25	9	1	0	51	8	1	0	6.50487	5.8644	1	2.4	0	0.1	0	0	0	5	1	3	32	0	5	15	141
6.13846	0	8	0	0	0	0	24	9	1	0	49	5	0	0	6.50282	16.7986	1	10	0	12	1	1	0	5	2	3	32	0	5	15	141
6.13846	0	3	0	0	0	1	18	9	0	0	45	8	0	0	6.62379	11.7772	1	3.64	2.94	2.16	1	0	1	5	1	3	32	0	5	15	141
6.13846	0	3	0	0	0	1	19	16	0	0	42	5	0	1	6.65577	7.59436	1	6.2	0.2	9.6	1	0	1	4	3	3	32	0	5	15	141
10.1333	0	4	1	4.602	1.64728	0	21	11	0	0	45	5	0	0	6.75399	8.15568	3	4.3	0	16.8	1	0	1	5	4	5	32	0	5	15	141
10.1333	0	1	0	0	0.30288	0	25	9	1	0	52	8	0	0	6.62379	11.7772	1	5.2	4	4.95	0	0	1	5	1	5	32	0	5	15	141
10.7091	0	13	1	5.322	0	1	36	5	1	0	60	4	1	1	6.50039	24.4835	15	9.4	0	6.15	1	1	0	5	4	3	40	8	20	20	140
10.7091	0	13	0	0	0	0	41	8	1	0	60	4	1	1	6.50039	24.4835	15	9.4	0	6.15	1	1	0	5	4	3	40	8	20	20	140
10.7091	0	2	1	4.611	0	1	21	10	1	0	48	10	0	0	7.1211	15.4607	10	4.4	1	2.52	1	0	0	5	5	3	40	8	20	20	140
10.7091	0	1	0	0	0	1	25	15	0	0	48	3	0	0	7.33592	2.70638	60	1.5	1	17.7	0	0	1	1	1	3	40	8	20	20	140
10.7091	0	1	1	4.342	0	0	43	11	1	0	73	8	1	1	7.10865	16.0155	20	4.6	4.6	18	0	0	1	5	1	0	40	8	20	20	140
10.7091	0	1	0	0	0	1	19	12	0	0	44	8	0	1	6.47382	10.3733	20	3.3	0	8.1	1	0	1	1	1	3	40	8	20	20	140
10.7091	0	5	0	0	0	0	25	11	1	0	48	8	0	0	6.20102	6.43442	10	4.5	0	9.6	1	0	1	4	1	3	40	8	20	20	140
10.7091	0	1	0	0	0	1	24	12	1	0	48	8	0	0	6.20102	6.43442	10	4.5	0	9.6	1	0	1	4	1	3	40	8	20	20	140
10.7091	0	1	1	3.778	0	0	46	8	1	0	46	8	1	0	7.10865	16.0155	20	4.6	0	19.8	1	0	1	5	1	0	40	8	20	20	140
10.7091	0	1	0	0	0	1	19	16	0	0	46	8	1	0	7.10865	16.0155	20	4.6	0	19.8	1	0	1	5	1	0	40	8	20	20	140
10.7091	0	11	0	0	0	1	26	8	1	0	51	14	0	0	6.34784	11.5095	15	5	0	14.34	1	0	1	1	1	3	40	8	20	20	140
10.7091	0	0	0	0	0	1	20	12	1	0	51	14	0	0	6.34784	11.5095	15	5	0	14.34	1	0	1	1	1	3	40	8	20	20	140
4.43333	0	10	1	2.903	1.5951	1	35	8	0	0	68	2	0	1	6.21866	8.61678	20	6.5	0	17.76	1	0	0	1	1	0	40	8	20	20	140
4.43333	0	11	1	3.301	1.76809	0	29	8	1	0	63	0	0	1	6.77672	10.9752	5	8.2	0	42.3	1	1	0	2	4	1	40	8	20	20	140
4.43333	0	6	1	2.301	3.61026	0	26	13	1	0	57	8	0	1	6.34784	11.5095	30	6.5	6.3	10.08	1	0	1	5	2	3	40	8	20	20	140
4.43333	0	3	0	0	1.5519	0	24	10	1	0	63	0	0	1	6.98793	18.7435	30	8	0	18	1	0	0	5	4	3	40	8	20	20	140
4.43333	0	1	1	3.176	0.7572	0	17	11	0	0	63	0	0	1	6.98793	18.7435	30	8	0	18	1	0	0	5	4	3	40	8	20	20	140
43	0	1	0	0	0	0	16	9	0	0	45	4	0	1	8.43763	20.9691	50	3.3	0	12.51	1	0	1	1	5	3	23	6	20	20	163
43	0	13	1	2.699	0	1	29	8	0	0	47	8	0	0	7.02838	14.0038	10	4.2	0	6.75	1	0	1	2	5	3	23	6	20	20	163
43	0	5	1	3.778	0	0	24	12	0	0	47	8	0	1	6.55091	17.4841	10	5.1	0	6.075	1	0	1	5	5	3	23	6	20	20	163
43	0	8	1	2.301	0	0	34	8	0	0	62	6	0	1	7.80518	34.6694	60	5	0.6	14.1	1	0	0	1	1	0	23	6	20	20	163
43	0	8	0	0	0	1	38	8	0	0	62	6	0	1	7.80518	34.6694	60	5	0.6	14.1	1	0	0	1	1	0	23	6	20	20	163
43	0	10	0	0	0	1	27	11	0	0	52	8	0	0	5.87575	20.6765	2	4.5	0	4.8	1	0	1	1	4	3	23	6	20	20	163
43	0	2	1	2.699	0	1	23	13	0	0	52	8	0	0	5.87575	20.6765	2	4.5	0	4.8	1	0	1	1	4	3	23	6	20	20	163
43	0	14	0	0	0	0	32	7	0	0	59	6	0	0	7.20452	14.2951	50	3.9	0	3	1	0	1	1	2	0	23	6	20	20	163
43	0	3	0	0	0	1	31	5	1	0	59	6	0	0	7.20452	14.2951	50	3.9	0	3	1	0	1	1	2	0	23	6	20	20	163
43	0	0	0	0	0	1	19	8	0	0	45	10	1	1	6.07561	21.0531	10	3.2	0	3.15	1	0	1	1	4	3	23	6	20	20	163
43	0	12	1	4	0	0	35	8	1	0	61	8	0	1	5.89356	27.6378	5	5.5	1	10.2	1	0	0	1	3	3	23	6	20	20	163
43	0	7	0	0	0	1	36	8	1	0	61	8	0	1	5.89356	27.6378	5	5.5	1	10.2	1	0	0	1	3	3	23	6	20	20	163
43	0	10	1	4.477	0	0	33	8	1	0	54	8	1	0	7.0059	12.5875	30	4.1	0	20.7	1	0	0	5	4	3	23	6	20	20	163
55.5417	0	1	1	4.477	0	0	51	5	1	0	51	5	0	0	5.81152	12.5724	1	3.5	1.5	3.975	1	0	0	4	1	3	32	0	10	30	131
55.5417	0	9	0	0	0	1	26	9	0	0	51	5	0	0	5.81152	12.5724	1	3.5	1.5	3.975	1	0	0	4	1	3	32	0	10	30	131
55.5417	0	3	0	0	0	1	19	12	0	0	51	5	0	0	5.81152	12.5724	1	3.5	1.5	3.975	1	0	0	4	1	3	32	0	10	30	131
55.5417	0	0	1	4.699	0	0	51	5	1	0	51	5	0	0	5.99173	17.5384	1	10	3	6.75	1	0	0	4	4	3	32	0	10	30	131
55.5417	0	0	0	0	0	0	22	11	1	0	51	5	0	0	5.99173	17.5384	1	10	3	6.75	1	0	0	4	4	3	32	0	10	30	131
55.5417	0	0	0	0	0	1	24	11	0	0	51	5	0	0	5.99173	17.5384	1	10	3	6.75	1	0	0	4	4	3	32	0	10	30	131
55.5417	0	1	0	0	0	1	17	9	0	0	64	8	0	1	5.96924	17.0684	1	4	0	13.8	1	0	0	1	1	0	32	0	10	30	131
55.5417	0	1	1	3.903	0	0	35	8	0	0	64	8	0	1	5.96924	17.0684	1	4	0	13.8	1	0	0	1	1	0	32	0	10	30	131
55.5417	0	1	0	0	0	1	33	8	0	0	64	8	0	1	5.96924	17.0684	1	4	0	13.8	1	0	0	1	1	0	32	0	10	30	131
55.5417	0	5	1	4.625	0	0	34	8	1	0	59	5	1	1	6.31062	24.6261	8	4.8	1.2	2.1	1	0	1	5	3	3	32	0	10	30	131
55.5417	0	7	1	4.38	0	0	25	16	0	0	59	5	0	0	5.99173	17.5384	1	5.2	2	4.05	1	0	0	2	2	0	32	0	10	30	131
55.5417	0	14	1	3.544	0	1	34	8	0	0	59	5	0	0	5.99173	17.5384	1	5.2	2	4.05	1	0	0	2	2	0	32	0	10	30	131
55.5417	0	1	0	0	0	1	19	12	1	0	48	8	0	0	6.43511	6.41313	10	9	3	4.05	0	0	1	1	1	3	32	0	10	30	131
55.5417	0	1	0	0	0	0	16	8	1	0	48	8	0	0	6.43511	6.41313	10	9	3	4.05	0	0	1	1	1	3	32	0	10	30	131
55.5417	0	1	0	0	0	1	16	8	1	0	48	8	0	0	6.43511	6.41313	10	9	3	4.05	0	0	1	1	1	3	32	0	10	30	131
55.5417	0	12	0	0	0	0	26	7	0	0	50	11	0	0	6.34188	17.698	5	5.8	0	8.04	1	0	1	5	5	3	32	0	10	30	131
55.5417	0	9	1	4.041	0	1	25	12	1	0	51	5	0	0	5.82322	20.3667	2	5.5	0	8.4	1	0	1	5	1	3	32	0	10	30	131
55.5417	0	2	1	2.845	0	1	20	11	0	0	44	8	1	0	5.73568	7.40162	1	3.2	0	11.25	1	0	1	4	1	3	32	0	10	30	131
52.2143	0	1	1	4.633	0	0	45	7	0	0	45	7	0	0	5.41003	5.74326	10	6.7	2	7.8	1	0	1	4	1	3	30	5	20	20	81
52.2143	0	12	0	0	0	0	32	8	1	0	57	5	1	0	5.44597	14.0902	30	3.8	0	14.85	1	0	1	5	5	3	30	5	20	20	81
52.2143	0	5	1	4.602	0	0	48	8	1	0	48	8	0	0	5.52733	5.32818	1	7	3.7	3.3	0	0	1	4	0	3	30	5	20	20	81
52.2143	0	4	0	0	0	0	23	12	0	0	48	8	0	0	5.52733	5.32818	1	7	3.7	3.3	0	0	1	4	0	3	30	5	20	20	81
52.2143	0	12	1	3.602	0	0	40	8	0	0	40	8	0	1	5.19571	3.40016	25	5.44	5.24	4.05	1	0	0	1	1	0	30	5	20	20	81
52.2143	0	12	1	2.602	0	1	43	0	0	0	40	8	0	1	5.19571	3.40016	25	5.44	5.24	4.05	1	0	0	1	1	0	30	5	20	20	81
52.2143	0	11	1	4.653	0	0	55	8	1	0	55	8	1	0	5.43077	6.26833	5	7	3	1.2	0	1	0	5	4	5	30	5	20	20	81
52.2143	0	3	1	4.301	0	0	41	8	1	0	62	4	1	1	5.37373	6.03674	10	5	1	2.565	1	0	1	4	1	3	30	5	20	20	81
52.2143	0	4	1	4.477	0	0	40	8	1	0	40	8	1	1	5.48473	6.44035	1	7.5	0	15.66	1	0	1	3	3	3	30	5	20	20	81
52.2143	0	1	1	3.204	0	1	17	12	0	0	40	8	1	1	5.48473	6.44035	1	7.5	0	15.66	1	0	1	3	3	3	30	5	20	20	81
52.2143	0	1	0	0	0	0	57	5	0	0	42	8	0	1	5.46816	9.06708	1	4.9	3.7	4.68	1	0	1	4	1	3	30	5	20	20	81
52.2143	0	1	0	0	0	0	18	12	0	0	42	8	0	1	5.46816	9.06708	1	4.9	3.7	4.68	1	0	1	4	1	3	30	5	20	20	81
52.2143	0	6	1	4	0	0	25	11	0	0	57	8	1	0	5.44521	7.0605	10	7	0	9.78	1	0	1	5	4	3	30	5	20	20	81
52.2143	0	2	1	3.602	0	1	26	11	0	0	57	8	1	0	5.44521	7.0605	10	7	0	9.78	1	0	1	5	4	3	30	5	20	20	81
52.2143	0	4	1	3.176	0	1	42	8	0	0	61	6	0	1	5.42153	9.60367	1	5.2	2	6.3	1	0	1	4	1	3	30	5	20	20	81
52.2143	0	3	0	0	0	0	20	9	0	0	61	6	0	1	5.42153	9.60367	1	5.2	2	6.3	1	0	1	4	1	3	30	5	20	20	81
52.2143	0	9	0	0	0	0	26	11	0	0	44	2	1	0	5.4446	7.40701	5	5.5	1.5	8.7	1	0	1	1	1	3	30	5	20	20	81
52.2143	0	8	1	4.799	0	0	24	12	0	0	56	11	0	1	5.46122	19.6324	20	10.2	1	8.25	1	0	1	5	4	3	30	5	20	20	81
29.3182	0	10	0	0	0	0	47	7	1	0	47	7	0	0	7.34063	8.00028	1	4	0	0	0	0	0	5	0	0	15	1	10	5	9
29.3182	0	10	0	0	0	1	49	5	1	0	47	7	0	0	7.34063	8.00028	1	4	0	0	0	0	0	5	0	0	15	1	10	5	9
29.3182	0	9	0	0	0	1	26	12	1	0	47	7	0	0	7.34063	8.00028	1	4	0	0	0	0	0	5	0	0	15	1	10	5	9
29.3182	0	1	1	2.301	0	0	45	7	1	0	45	7	0	0	7.34063	8.00028	1	2.7	0	0	0	0	0	5	0	3	15	1	10	5	9
29.3182	0	0	1	4.602	0	0	40	3	1	0	40	3	1	1	7.31443	9.78746	1	5.2	2	2.7	1	0	1	5	4	3	15	1	10	5	9
29.3182	0	2	0	0	0	1	41	6	0	0	42	15	1	0	7.29182	12.8868	1	7	0	0	0	1	0	5	3	3	15	1	10	5	9
29.3182	0	2	0	0	0	1	17	9	0	0	42	15	1	0	7.29182	12.8868	1	7	0	0	0	1	0	5	3	3	15	1	10	5	9
29.3182	0	4	0	0	0	0	19	9	0	0	51	11	0	0	7.29182	12.8868	1	9.5	0.7	3.6	1	0	1	5	1	3	15	1	10	5	9
29.3182	0	0	0	0	0	0	26	11	1	0	49	8	0	1	7.29182	12.8868	1	8.3	2	1.98	1	0	1	5	1	4	15	1	10	5	9
29.3182	0	6	0	0	0	0	24	16	1	0	48	7	0	0	7.29182	12.8868	1	5	0	2.394	1	1	0	5	1	5	15	1	10	5	9
29.3182	0	7	1	3.301	0	1	23	16	1	0	48	10	1	0	7.26987	8.44152	1	6.5	0	0	0	1	0	5	0	4	15	1	10	5	9
29.3182	0	8	1	3.699	0	1	27	8	0	0	55	8	0	0	7.26987	8.44152	1	6.5	0	10.08	1	0	1	5	1	3	15	1	10	5	9
9.33333	1	13	1	3.903	45.2739	1	33	9	0	0	74	3	0	1	11.84	17.0231	60	41	0	3.24	1	0	0	1	1	0	15	0	15	30	1113
9.33333	1	6	0	0	12.8813	0	25	8	0	0	47	9	1	1	9.8	16.4147	2	23	0	4.5	1	0	1	2	5	3	15	0	15	30	1113
9.33333	1	1	0	0	3.44462	0	22	9	0	0	47	9	1	1	9.8	16.4147	2	23	0	4.5	1	0	1	2	5	3	15	0	15	30	1113
9.33333	1	1	1	4.114	0.362592	0	30	9	0	0	53	8	0	0	9.94	18.1083	2	17	0	6.75	1	0	1	1	5	3	15	0	15	30	1113
9.33333	1	1	0	0	0.362592	1	29	8	0	0	53	8	0	0	9.94	18.1083	2	17	0	6.75	1	0	1	1	5	3	15	0	15	30	1113
9.33333	1	3	0	0	0.739663	0	27	11	0	0	53	8	0	0	9.94	18.1083	2	17	0	6.75	1	0	1	1	5	3	15	0	15	30	1113
112	1	6	1	3.176	0	1	30	12	1	0	61	9	0	1	11.16	26.9258	60	13	0	6.75	1	0	1	1	1	0	58	4	35	42.5	1199
112	1	6	1	3.398	0	1	26	8	1	0	61	9	0	1	11.16	26.9258	60	13	0	6.75	1	0	1	1	1	0	58	4	35	42.5	1199
112	1	15	0	0	0	0	31	8	0	0	59	2	0	0	10.52	9.47174	60	11	0	1.5	1	0	1	1	1	3	58	4	35	42.5	1199
10.4	1	5	0	0	1.14249	0	21	9	0	0	45	5	0	0	9.49	5.18294	3	6	0	5.4	0	0	1	2	1	3	40	2	5	15	1117
10.4	1	2	0	0	0.54869	0	21	16	1	0	45	5	0	0	9.49	5.18294	3	6	0	5.4	0	0	1	2	1	3	40	2	5	15	1117
10.4	1	0	0	0	0.18	0	15	12	0	0	41	9	0	0	9.49	2.6475	2	17	0	9	0	0	1	2	1	3	40	2	5	15	1117
10.4	1	0	0	0	0.18	1	18	16	0	0	41	9	0	0	9.49	2.6475	2	17	0	9	0	0	1	2	1	3	40	2	5	15	1117
10.4	1	1	0	0	0.362592	0	19	12	1	0	41	9	0	0	9.49	2.6475	2	17	0	9	0	0	1	2	1	3	40	2	5	15	1117
10.4	1	5	0	0	0	1	28	12	0	0	51	5	0	0	9.52	5.28221	1	3	0	2.7	1	0	1	2	1	3	40	2	5	15	1117
10.4	1	2	0	0	0	1	27	9	1	0	51	5	0	0	9.52	5.28221	1	3	0	2.7	1	0	1	2	1	3	40	2	5	15	1117
10.4	1	1	0	0	0	0	17	16	0	0	43	5	0	0	9.45	9.43287	3	10	0	1.8	0	0	1	2	5	3	40	2	5	15	1117
10.4	1	2	0	0	0	1	15	12	0	0	43	5	0	0	9.45	9.43287	3	10	0	1.8	0	0	1	2	5	3	40	2	5	15	1117
10.4	1	13	1	1.699	0	1	33	0	0	0	61	0	0	1	9.47	3.45155	3	10	0	1.8	1	0	1	2	1	3	40	2	5	15	1117
10.4	1	10	0	0	0	1	28	0	0	0	61	0	0	1	9.47	3.45155	3	10	0	1.8	1	0	1	2	1	3	40	2	5	15	1117
10.4	1	8	0	0	0	1	26	0	0	0	61	0	0	1	9.47	3.45155	3	10	0	1.8	1	0	1	2	1	3	40	2	5	15	1117
112	1	3	0	0	0	0	26	4	0	0	50	3	0	0	11.61	9.93018	30	12.4	0	3.96	1	0	0	1	5	3	58	4	35	42.5	1199
112	1	1	0	0	0	1	21	7	1	0	50	3	0	0	11.61	9.93018	30	12.4	0	3.96	1	0	0	1	5	3	58	4	35	42.5	1199
112	1	14	0	0	0	0	35	12	0	0	61	8	1	1	11.73	15.6362	40	25.8	0	3.6	1	0	1	1	5	0	58	4	35	42.5	1199
112	1	12	0	0	0	0	33	12	1	0	61	8	1	1	11.73	15.6362	40	25.8	0	3.6	1	0	1	1	5	0	58	4	35	42.5	1199
112	1	15	0	0	0	1	36	7	0	0	56	4	0	1	11.7	21.947	60	34.3	0	9	0	0	1	1	5	3	58	4	35	42.5	1199
112	1	6	0	0	0	1	28	8	0	0	56	4	0	1	11.7	21.947	60	34.3	0	9	0	0	1	1	5	3	58	4	35	42.5	1199
112	1	6	0	0	0	1	36	6	0	0	68	5	1	1	9.98	11.1886	1	15	0	1.8	1	0	0	2	5	3	58	4	35	42.5	1199
112	1	1	0	0	0.90648	1	22	9	0	0	46	6	0	1	10.13	15.6091	1	20	0	3.6	1	0	1	1	5	3	58	4	35	42.5	1199
112	1	1	0	0	0.90648	1	20	10	0	0	46	6	0	1	10.13	15.6091	1	20	0	3.6	1	0	1	1	5	3	58	4	35	42.5	1199
112	1	2	0	0	1.37172	0	18	9	0	0	46	6	0	1	10.13	15.6091	1	20	0	3.6	1	0	1	1	5	3	58	4	35	42.5	1199
112	1	4	1	3.301	0	1	26	15	0	0	50	7	0	0	11.77	11.0036	60	10	0	5.4	0	0	1	1	5	3	58	4	35	42.5	1199
112	1	6	0	0	0	0	25	7	0	0	50	7	0	0	11.77	11.0036	60	10	0	5.4	0	0	1	1	5	3	58	4	35	42.5	1199
112	1	4	0	0	0	1	23	12	0	0	50	7	0	0	11.77	11.0036	60	10	0	5.4	0	0	1	1	5	3	58	4	35	42.5	1199
4.38384	1	9	0	0	10.1375	1	29	8	0	0	54	8	1	0	9.39	11.6222	1	12	0	2	0	1	0	4	1	3	99	5	1	2	1214
4.38384	1	0	0	0	0.36	1	24	9	0	1	58	5	1	0	9.34	7.47562	5	2	0	2.5	0	0	1	2	1	3	99	5	1	2	1214
4.38384	1	2	0	0	0.411517	0	22	16	0	0	64	8	0	1	9.3	11.7561	3	17	0	2.7	1	0	1	4	1	3	99	5	1	2	1214
4.38384	1	2	0	0	1.37172	1	15	12	0	0	40	2	1	0	9.4	13.7668	1	0	0	3.6	0	0	1	2	5	5	99	5	1	2	1214
4.38384	1	14	1	3.699	12.0731	0	54	6	0	0	54	6	1	0	10.05	19.6015	5	14.8	0	2.925	0	0	1	1	1	3	40	4	30	60	1201
4.38384	1	8	0	0	3.58447	0	32	15	0	0	61	11	0	1	9.98	9.41363	5	17.1	0	5.94	1	0	0	1	5	5	40	4	30	60	1201
4.38384	1	3	0	0	1.47933	0	26	14	1	0	61	11	0	1	9.98	9.41363	5	17.1	0	5.94	1	0	0	1	5	5	40	4	30	60	1201
4.38384	1	1	0	0	0.725184	0	24	9	1	0	61	11	0	1	9.98	9.41363	5	17.1	0	5.94	1	0	0	1	5	5	40	4	30	60	1201
4.38384	1	5	0	0	1.14249	0	21	9	0	0	45	9	1	0	9.35	7.74527	5	12.4	0	1.8	0	0	1	1	1	3	40	4	30	60	1201
4.38384	1	10	0	0	8.6132	1	27	9	0	0	53	9	1	0	9.9	16.4453	3	9.2	0	5.4	0	0	1	1	1	3	40	4	30	60	1201
4.38384	1	6	1	3	1.15254	1	28	9	0	0	57	3	0	0	9.83	5.08237	1	3.7	0	1.44	1	1	1	2	1	2	40	4	30	60	1201
4.38384	1	5	0	0	1.71374	1	26	9	0	0	48	9	0	0	9.34	5.64803	1	9.8	0	0.25	0	0	1	2	4	5	40	4	30	60	1201
4.38384	1	2	0	0	0.823035	0	22	9	0	0	48	9	0	0	9.34	5.64803	1	9.8	0	0.25	0	0	1	2	4	5	40	4	30	60	1201
4.38384	1	8	0	0	8.96119	1	29	9	0	0	52	8	0	0	9.86	17.5865	1	25	0	3.6	1	0	1	1	1	5	40	4	30	60	1201
4.38384	1	1	0	0	1.45037	0	21	16	1	0	43	9	1	0	9.85	15.9123	3	8	0	14.4	1	0	1	1	1	3	40	4	30	60	1201
4.38384	1	5	0	0	6.28372	0	22	7	0	0	47	5	0	0	9.89	11.1547	3	10.15	0	3.6	0	0	1	1	4	3	40	4	30	60	1201
4.38384	1	9	0	0	11.1512	1	29	9	0	0	47	5	0	0	9.89	11.1547	3	10.15	0	3.6	0	0	1	1	4	3	40	4	30	60	1201
13.2222	1	5	0	0	3.33037	0	39	9	0	0	61	4	0	1	11.49	10.9289	10	8.7	0	5.4	0	0	0	1	5	0	42	4	30	30	1204
13.2222	1	1	0	0	1.05696	0	30	9	0	0	61	4	0	1	11.49	10.9289	10	8.7	0	5.4	0	0	0	1	5	0	42	4	30	30	1204
13.2222	1	1	0	0	1.08778	0	18	16	0	0	44	6	0	0	11.46	5.2395	5	7	0	5.4	0	0	1	2	5	3	42	4	30	30	1204
3.44444	1	14	0	0	2.11278	0	30	9	0	0	53	9	1	0	9.58	5.64131	4	7	0	2.7	1	0	1	2	1	3	38	1	6	16	1205
3.44444	1	7	0	0	1.09746	1	30	9	0	0	53	9	1	0	9.58	5.64131	4	7	0	2.7	1	0	1	2	1	3	38	1	6	16	1205
3.44444	1	6	0	0	0.949148	1	27	9	0	0	53	9	1	0	9.58	5.64131	4	7	0	2.7	1	0	1	2	1	3	38	1	6	16	1205
3.44444	1	5	0	0	6.62647	0	26	9	1	0	56	9	0	0	9.6	7.87857	1	5.8	0	3.15	0	0	0	1	1	3	38	1	6	16	1205
3.44444	1	15	0	0	17.5059	1	37	13	0	0	56	9	0	0	9.6	7.87857	1	5.8	0	3.15	0	0	0	1	1	3	38	1	6	16	1205
3.44444	1	14	1	3	17.5059	1	35	9	0	0	56	9	0	0	9.6	7.87857	1	5.8	0	3.15	0	0	0	1	1	3	38	1	6	16	1205
3.44444	1	1	0	0	1.45037	0	24	16	1	0	56	3	0	0	9.65	10.2366	5	6	0	10.8	0	0	1	2	1	1	38	1	6	16	1205
3.44444	1	9	0	0	12.165	1	30	9	0	0	51	10	0	0	9.6	2.15327	7	8	0	1.575	1	0	1	1	5	3	38	1	6	16	1205
3.44444	1	2	0	0	3.29214	0	23	16	0	0	51	10	0	0	9.6	2.15327	7	8	0	1.575	1	0	1	1	5	3	38	1	6	16	1205
3.44444	1	12	0	0	4.14407	0	39	9	0	1	77	6	0	1	9.61	2.89563	1	2.9	0	5.4	1	0	0	1	1	0	38	1	6	16	1205
3.44444	1	12	0	0	4.14407	1	39	12	0	1	77	6	0	1	9.61	2.89563	1	2.9	0	5.4	1	0	0	1	1	0	38	1	6	16	1205
3.44444	1	12	0	0	4.14407	0	17	0	0	1	77	6	0	1	9.61	2.89563	1	2.9	0	5.4	1	0	0	1	1	0	38	1	6	16	1205
3.44444	1	15	1	3	10.5639	0	40	12	0	0	63	9	0	1	9.61	6.0116	5	4	0	1.8	1	0	0	2	3	3	38	1	6	16	1205
3.44444	1	3	0	0	4.80781	0	23	16	0	0	45	9	0	1	9.63	5.44124	1	10.7	0	10.8	1	0	1	1	5	5	38	1	6	16	1205
3.44444	1	3	0	0	4.80781	0	22	16	0	0	45	9	0	1	9.63	5.44124	1	10.7	0	10.8	1	0	1	1	5	5	38	1	6	16	1205
3.44444	1	1	1	3.699	0.326333	0	18	6	1	0	46	12	1	0	9.59	3.54796	1	8.2	0	0.9	1	0	0	2	4	3	38	1	6	16	1205
3.44444	1	2	0	0	1.64607	1	15	12	0	0	43	6	1	0	9.74	15.8643	3	3	0	4.05	1	0	1	1	1	3	38	1	6	16	1205
3.44444	1	2	0	0	2.35937	0	18	16	0	0	47	9	0	0	9.36	8.48134	7	9.7	0	0.9	0	1	1	2	1	3	38	1	6	16	1205
31.4074	1	3	0	0	0	1	25	9	0	0	50	9	0	0	9.28	6.78035	1	4.9	0	2.175	0	0	1	1	1	0	111	8	10	10	1740
31.4074	1	9	0	0	0	0	37	8	0	0	37	8	1	1	9.52	12.2296	10	3	0	7.8	1	0	0	1	1	0	111	8	10	10	1740
31.4074	1	9	0	0	0	1	34	8	0	0	37	8	1	1	9.52	12.2296	10	3	0	7.8	1	0	0	1	1	0	111	8	10	10	1740
31.4074	1	1	0	0	0	0	33	7	1	0	33	7	1	0	9.3	8.48506	2	0	0	0.9	0	0	1	2	0	5	111	8	10	10	1740
31.4074	1	2	0	0	0	1	17	16	0	0	41	9	1	0	9.35	12.1677	1	0	0	7.2	0	1	0	2	0	4	111	8	10	10	1740
5.55556	1	1	0	0	0.833962	0	20	16	0	1	48	5	0	0	12.24	19.8105	2	2	0	3.6	0	0	1	1	5	3	65	3	40	60	1607
5.55556	1	4	0	0	2.15197	0	24	11	1	1	48	5	0	0	12.24	19.8105	2	2	0	3.6	0	0	1	1	5	3	65	3	40	60	1607
5.55556	1	3	1	3.699	1.70123	0	21	10	1	1	48	5	0	0	12.24	19.8105	2	2	0	3.6	0	0	1	1	5	3	65	3	40	60	1607
5.55556	1	2	1	2.699	2.13989	1	25	6	0	0	48	0	0	0	12.33	17.4522	5	19	0	6	0	0	0	1	1	3	65	3	40	60	1607
3.21481	1	1	0	0	0	1	19	11	0	0	52	9	0	0	8.45	8.69677	2	9	0	0.9	0	0	1	2	1	3	69	5	10	30	1608
3.21481	1	3	0	0	1.10949	1	25	9	0	0	52	6	0	0	8.24	11.2123	5	6	0	7.2	1	0	0	1	4	3	69	5	10	30	1608
3.21481	1	12	0	0	6.90679	0	32	8	0	0	56	5	0	0	10.77	30.5564	1	5	0	2.25	0	0	1	1	1	3	69	5	10	30	1608
3.21481	1	11	0	0	6.27506	1	31	5	0	0	56	5	0	0	10.77	30.5564	1	5	0	2.25	0	0	1	1	1	3	69	5	10	30	1608
3.21481	1	3	0	0	1.29441	1	22	16	0	0	47	9	0	0	9.88	11.8017	2	6	0	3.24	0	0	1	2	4	3	69	5	10	30	1608
3.21481	1	3	0	0	1.29441	0	20	8	0	0	47	9	0	0	9.88	11.8017	2	6	0	3.24	0	0	1	2	4	3	69	5	10	30	1608
3.21481	1	12	0	0	6.90679	0	44	9	0	0	44	9	0	1	10.82	26.4558	15	4	0	1.8	0	0	0	1	0	3	69	5	10	30	1608
3.21481	1	12	0	0	6.90679	1	40	5	0	0	44	9	0	1	10.82	26.4558	15	4	0	1.8	0	0	0	1	0	3	69	5	10	30	1608
3.21481	1	12	0	0	6.90679	1	19	9	0	0	44	9	0	1	10.82	26.4558	15	4	0	1.8	0	0	0	1	0	3	69	5	10	30	1608
3.21481	1	12	0	0	6.90679	1	18	9	0	0	44	9	0	1	10.82	26.4558	15	4	0	1.8	0	0	0	1	0	3	69	5	10	30	1608
3.21481	1	12	0	0	6.90679	0	15	0	0	0	44	9	0	1	10.82	26.4558	15	4	0	1.8	0	0	0	1	0	3	69	5	10	30	1608
3.21481	1	8	0	0	0.896119	1	31	5	0	0	54	12	0	0	10.87	21.2986	3	10	0	3.6	1	0	0	1	5	3	69	5	10	30	1608
3.21481	1	5	0	0	0.571247	1	19	12	0	0	50	2	0	0	9.21	4.08135	1	6.5	0	3.6	0	0	1	2	4	3	69	5	10	30	1608
3.21481	1	2	0	0	1.09738	0	20	16	0	0	43	8	0	0	8.3	3.58816	5	2	0	0	0	0	1	3	1	3	69	5	10	30	1608
3.21481	1	1	0	0	0.725184	1	17	12	0	0	43	8	0	0	8.3	3.58816	5	2	0	0	0	0	1	3	1	3	69	5	10	30	1608
3.21481	1	5	0	0	7.19771	0	23	9	0	0	46	8	1	0	11.01	13.1875	10	4	0	8.4	0	0	1	1	5	3	69	5	10	30	1608
3.21481	1	1	1	4.477	0.199426	1	30	12	0	0	53	12	0	0	11.07	5.00118	15	27.5	0	6.75	1	0	1	0	4	3	69	5	10	30	1608
3.21481	1	3	0	0	0.406815	0	26	9	0	0	53	12	0	0	11.07	5.00118	15	27.5	0	6.75	1	0	1	0	4	3	69	5	10	30	1608
3.21481	1	3	0	0	0.739663	0	25	12	0	0	52	6	0	0	11.2	35.7275	3	5	0	6.3	0	0	1	1	1	3	69	5	10	30	1608
6.04938	1	1	0	0	1.01526	1	27	5	0	0	53	9	0	0	10.65	11.9396	8	35.7	0	1.8	1	0	1	1	5	3	42	0	27.5	47.5	1599
6.04938	1	10	0	0	15.8664	0	27	6	0	0	55	2	1	0	10.79	17.1993	5	17	0	3.6	1	0	1	1	5	3	42	0	27.5	47.5	1599
6.04938	1	2	0	0	1.23455	0	20	12	0	0	52	5	0	0	10.64	10.1445	5	7.5	0	3.6	1	0	1	1	5	3	42	0	27.5	47.5	1599
6.04938	1	3	0	0	4.43798	1	27	9	0	0	51	9	0	0	11.96	5.21319	2	16.7	0	3.6	0	0	1	2	1	3	42	0	27.5	47.5	1599
13.0909	1	5	0	0	3.42748	1	29	9	0	0	53	9	0	0	11.85	8.19839	1	12	0	3.6	1	0	0	2	1	3	80	6	5	20	1525
13.0909	1	7	1	3.531	4.7034	1	27	9	0	0	53	9	0	0	11.85	8.19839	1	12	0	3.6	1	0	0	2	1	3	80	6	5	20	1525
13.0909	1	5	0	0	0.571247	0	26	12	1	0	48	6	0	0	11.94	4.25963	2	8.9	0	2.7	1	0	1	2	1	4	80	6	5	20	1525
13.0909	1	1	0	0	0.181296	1	22	16	1	0	48	6	0	0	11.94	4.25963	2	8.9	0	2.7	1	0	1	2	1	4	80	6	5	20	1525
13.0909	1	4	0	0	0.46782	1	25	9	0	0	49	9	0	0	11.95	6.18335	1	12	0	5.4	0	0	1	2	5	3	80	6	5	20	1525
13.0909	1	1	0	0	0.362592	1	20	16	1	0	45	7	1	0	11.94	8.39556	1	8	0	3.24	0	0	1	2	5	3	80	6	5	20	1525
13.0909	1	5	0	0	0	0	30	8	0	0	30	8	1	0	11.96	7.26933	2	0	0	3.6	0	0	0	2	0	5	80	6	5	20	1525
13.0909	1	4	0	0	0	1	28	12	0	0	30	8	1	0	11.96	7.26933	2	0	0	3.6	0	0	0	2	0	5	80	6	5	20	1525
5.83333	1	15	0	0	0	0	35	8	0	0	57	11	0	0	12.09	19.1379	30	22	0	1.35	0	0	0	1	1	3	187	3	10	20	1412
5.83333	1	10	0	0	0	0	30	8	0	0	57	11	0	0	12.09	19.1379	30	22	0	1.35	0	0	0	1	1	3	187	3	10	20	1412
5.83333	1	5	0	0	0	0	25	9	1	0	57	11	0	0	12.09	19.1379	30	22	0	1.35	0	0	0	1	1	3	187	3	10	20	1412
5.83333	1	1	0	0	0.271944	0	28	16	0	0	51	7	0	0	11.54	25.842	60	25	0	1.8	1	0	1	2	1	3	187	3	10	20	1412
5.83333	1	2	0	0	0.411517	0	25	16	0	0	51	7	0	0	11.54	25.842	60	25	0	1.8	1	0	1	2	1	3	187	3	10	20	1412
5.83333	1	11	0	0	0	0	39	0	0	0	69	0	0	1	11.93	18.023	20	9	0	2.835	1	0	0	1	1	1	187	3	10	20	1412
5.83333	1	13	0	0	0	0	31	0	0	0	69	0	0	1	11.93	18.023	20	9	0	2.835	1	0	0	1	1	1	187	3	10	20	1412
5.83333	1	1	0	0	0.543888	0	21	16	0	0	41	9	0	1	11.4	12.8528	1	8	0	5.4	0	1	1	2	1	5	187	3	10	20	1412
5.83333	1	4	0	0	1.40346	1	28	9	0	0	51	12	1	0	11.51	25.836	60	11	0	7.2	1	0	0	2	4	3	187	3	10	20	1412
5.83333	1	2	0	0	0	1	43	6	1	0	51	9	0	1	11.96	16.3114	15	20.5	0	2.25	1	0	0	1	0	1	187	3	10	20	1412
5.83333	1	1	1	3.982	0	0	24	6	1	0	51	9	0	1	11.96	16.3114	15	20.5	0	2.25	1	0	0	1	0	1	187	3	10	20	1412
5.83333	1	1	0	0	0	0	20	8	1	0	51	9	0	1	11.96	16.3114	15	20.5	0	2.25	1	0	0	1	0	1	187	3	10	20	1412
23.1026	1	2	0	0	0.274345	1	59	12	0	1	59	12	0	0	8.73	16.9107	1	2.3	0	1.8	0	0	1	1	1	3	118	15	10	20	2539
23.1026	1	3	0	0	0.221899	1	23	3	0	0	42	4	0	0	8.67	10.3731	1	0	0	3.6	0	0	1	2	5	3	118	15	10	20	2539
23.1026	1	1	0	0	0	0	17	12	0	0	40	7	1	0	8.79	13.2074	10	0	0	0	0	0	1	1	1	3	118	15	10	20	2539
23.1026	1	15	1	5	4.52739	0	32	9	0	0	55	9	0	0	8.31	17.1975	3	0	0	0	0	1	0	3	1	3	118	15	10	20	2539
23.1026	1	4	0	0	0	0	24	12	0	0	49	9	0	0	8.44	17.5062	15	0	0	3	0	0	1	2	0	3	118	15	10	20	2539
23.1026	1	6	0	0	0	1	21	9	0	0	45	9	0	0	8.81	7.73431	1	3.5	0	0	0	0	1	3	1	3	118	15	10	20	2539
23.1026	1	1	0	0	0	1	20	16	0	0	45	9	0	0	8.81	7.73431	1	3.5	0	0	0	0	1	3	1	3	118	15	10	20	2539
23.1026	1	4	0	0	0	1	19	12	1	0	41	9	1	0	8.74	4.413	10	0	0	0	0	0	1	2	0	3	118	15	10	20	2539
41.6429	1	8	1	3.176	0	1	29	15	0	0	66	5	0	1	8.33	7.3759	15	7	0	0.9	0	0	0	1	1	0	150	20	10	15	2646
41.6429	1	8	1	3.477	0	1	34	15	0	0	66	5	0	1	8.33	7.3759	15	7	0	0.9	0	0	0	1	1	0	150	20	10	15	2646
41.6429	1	2	0	0	0	0	22	16	1	0	47	9	0	0	8.52	8.68239	3	5	0	0.9	0	0	1	2	1	3	150	20	10	15	2646
22.4848	1	0	1	3.477	0.45	0	24	16	1	0	44	8	0	0	11.32	2.91619	20	8	0	4.2	1	0	0	2	5	5	80	6	2	20	2334
22.4848	1	0	0	0	0.45	0	22	16	0	0	44	8	0	0	11.32	2.91619	20	8	0	4.2	1	0	0	2	5	5	80	6	2	20	2334
22.4848	1	0	0	0	0.45	0	17	16	0	0	44	8	0	0	11.32	2.91619	20	8	0	4.2	1	0	0	2	5	5	80	6	2	20	2334
22.4848	1	10	0	0	0.906652	0	31	9	0	0	60	5	0	1	11.45	9.5059	1	16	0	5.4	0	0	0	1	4	3	80	6	2	20	2334
22.4848	1	15	0	0	1.20731	1	36	9	0	0	60	5	0	1	11.45	9.5059	1	16	0	5.4	0	0	0	1	4	3	80	6	2	20	2334
22.4848	1	6	0	0	0.54237	1	28	16	1	0	60	5	0	1	11.45	9.5059	1	16	0	5.4	0	0	0	1	4	3	80	6	2	20	2334
22.4848	1	15	0	0	1.20731	0	34	5	0	0	67	9	0	1	11.09	19.7043	3	3	0	7.2	1	0	0	1	1	0	80	6	2	20	2334
22.4848	1	5	0	0	0.456998	1	40	5	0	0	67	9	0	1	11.09	19.7043	3	3	0	7.2	1	0	0	1	1	0	80	6	2	20	2334
22.4848	1	9	0	0	0	0	37	5	0	0	59	5	0	0	11.57	7.19622	10	0	0	3.6	1	0	1	2	1	3	80	6	2	20	2334
22.4848	1	4	0	0	0	0	33	6	0	0	59	5	0	0	11.57	7.19622	10	0	0	3.6	1	0	1	2	1	3	80	6	2	20	2334
22.4848	1	5	0	0	0	1	21	9	0	0	59	5	0	0	11.57	7.19622	10	0	0	3.6	1	0	1	2	1	3	80	6	2	20	2334
22.4848	1	5	0	0	0	1	24	8	0	0	49	8	0	0	11.49	4.14	1	4.2	0	3.825	0	0	1	2	5	3	80	6	2	20	2334
22.4848	1	2	0	0	0	1	22	8	0	0	49	8	0	0	11.49	4.14	1	4.2	0	3.825	0	0	1	2	5	3	80	6	2	20	2334
22.4848	1	1	0	0	0	0	19	16	0	0	43	5	0	0	11.41	8.00928	15	2	0	3.6	0	0	0	2	1	3	80	6	2	20	2334
22.4848	1	3	0	0	0	1	17	12	0	0	43	5	0	0	11.41	8.00928	15	2	0	3.6	0	0	0	2	1	3	80	6	2	20	2334
22.4848	1	2	0	0	0	0	22	16	0	1	48	8	0	0	11.41	2.24037	1	7	1.2	1.8	0	0	0	2	1	3	80	6	2	20	2334
12.8889	1	4	0	0	0.748512	1	43	13	0	0	43	11	0	0	10.29	8.67556	2	1.5	0	5.4	0	0	1	2	4	3	138	45	10	20	2228
12.8889	1	1	0	0	0.290074	1	15	12	0	0	43	11	0	0	10.29	8.67556	2	1.5	0	5.4	0	0	1	2	4	3	138	45	10	20	2228
12.8889	1	0	0	0	0.225	1	25	9	0	0	53	12	0	0	10.19	6.50875	1	9	0	1.35	0	0	1	2	5	5	138	45	10	20	2228
12.8889	1	4	0	0	1.16955	1	28	9	0	0	53	12	0	0	10.19	6.50875	1	9	0	1.35	0	0	1	2	5	5	138	45	10	20	2228
12.8889	1	3	0	0	0	1	24	16	0	0	42	5	0	0	10.35	4.64268	1	8	0	1.8	0	0	1	2	5	3	138	45	10	20	2228
12.8889	1	3	0	0	0	1	21	12	0	0	42	5	0	0	10.35	4.64268	1	8	0	1.8	0	0	1	2	5	3	138	45	10	20	2228
12.8889	1	1	0	0	0	0	16	9	0	0	42	5	0	0	10.35	4.64268	1	8	0	1.8	0	0	1	2	5	3	138	45	10	20	2228
12.8889	1	7	0	0	0	1	42	5	0	0	42	5	0	0	10.35	4.64268	1	8	0	1.8	0	0	1	2	5	3	138	45	10	20	2228
12.8889	1	13	0	0	0	1	35	9	0	0	63	12	0	1	10.25	6.75452	1	11	0	3.5	0	0	0	2	1	2	138	45	10	20	2228
17.7143	1	5	0	0	1.14249	1	31	16	0	0	59	8	0	0	8.32	3.82995	5	2	0	3.6	1	0	0	2	1	0	125	10	3	7.5	2799
17.7143	1	1	0	0	0.163166	1	15	12	0	1	15	10	0	0	8.35	4.64475	2	1.1	0	3.6	0	0	1	2	1	2	125	10	3	7.5	2799
17.7143	1	9	0	0	0.912372	1	33	9	0	1	15	10	0	0	8.35	4.64475	2	1.1	0	3.6	0	0	1	2	1	2	125	10	3	7.5	2799
96	1	2	0	0	0	1	20	16	0	0	45	4	1	0	8.24	7.68454	1	5	0	3.6	0	0	1	1	1	3	30	0	15	5	2188
96	1	0	0	0	0	0	24	9	0	0	48	6	0	0	10.94	7.10801	5	8	0	3.6	1	0	1	2	5	3	30	0	15	5	2188
96	1	1	0	0	0	0	22	7	0	0	48	6	0	0	10.94	7.10801	5	8	0	3.6	1	0	1	2	5	3	30	0	15	5	2188
96	1	4	0	0	0	0	24	12	1	0	49	11	0	0	10.94	8.5147	7	40	0	3.6	0	0	1	2	2	5	30	0	15	5	2188
19.1389	1	12	0	0	0	0	44	5	0	1	43	5	0	0	10.88	4.90075	5	8.5	0	1.8	0	0	0	2	1	3	80	1	5	5	2147
19.1389	1	3	0	0	0	0	21	16	1	1	43	5	0	0	10.88	4.90075	5	8.5	0	1.8	0	0	0	2	1	3	80	1	5	5	2147
19.1389	1	2	0	0	0	1	18	12	0	1	43	5	0	0	10.88	4.90075	5	8.5	0	1.8	0	0	0	2	1	3	80	1	5	5	2147
19.1389	1	11	1	4.699	0	0	33	16	1	0	59	4	0	0	10.84	4.00698	2	10	0	5.55	0	0	1	2	1	3	80	1	5	5	2147
19.1389	1	1	0	0	0	0	40	2	0	0	40	2	1	0	10.86	1.81637	2	4	0	4.95	0	0	0	2	1	3	80	1	5	5	2147
19.1389	1	1	0	0	0	1	38	9	0	0	40	2	1	0	10.86	1.81637	2	4	0	4.95	0	0	0	2	1	3	80	1	5	5	2147
19.1389	1	6	0	0	0	0	27	9	0	0	27	9	1	0	10.85	2.4458	1	4	0	0	0	0	0	2	1	3	80	1	5	5	2147
19.1389	1	6	0	0	0	1	26	9	0	0	27	9	1	0	10.85	2.4458	1	4	0	0	0	0	0	2	1	3	80	1	5	5	2147
19.1389	1	2	0	0	0	0	29	16	0	0	52	9	0	0	9.75	14.88	2	7.6	0	7.2	1	0	0	2	1	3	80	1	5	5	2147
19.1389	1	2	0	0	0	1	29	9	0	0	52	9	0	0	9.75	14.88	2	7.6	0	7.2	1	0	0	2	1	3	80	1	5	5	2147
19.1389	1	4	0	0	0	0	26	9	0	0	52	9	0	0	9.75	14.88	2	7.6	0	7.2	1	0	0	2	1	3	80	1	5	5	2147
19.1389	1	10	0	0	0	0	33	9	0	0	33	9	1	1	10.89	4.65792	2	1	0	0	0	0	0	2	1	2	80	1	5	5	2147
19.1389	1	10	0	0	0	1	32	12	0	0	33	9	1	1	10.89	4.65792	2	1	0	0	0	0	0	2	1	2	80	1	5	5	2147
19.1389	1	12	0	0	0	1	35	9	0	0	53	3	0	0	10.9	3.40023	2	10.1	0	5.4	1	0	1	2	1	3	80	1	5	5	2147
19.1389	1	3	0	0	0	1	27	9	0	0	53	3	0	0	10.9	3.40023	2	10.1	0	5.4	1	0	1	2	1	3	80	1	5	5	2147
19.1389	1	6	0	0	0	1	26	16	1	0	48	9	0	0	10.9	5.99757	3	4	0	0.75	1	0	0	2	1	3	80	1	5	5	2147
19.1389	1	2	0	0	0	0	23	16	1	0	48	9	0	0	10.9	5.99757	3	4	0	0.75	1	0	0	2	1	3	80	1	5	5	2147
19.1389	1	2	0	0	0	1	21	16	0	0	48	9	0	0	10.89	3.86166	5	8.8	0	5.4	0	0	1	2	5	3	80	1	5	5	2147
19.1389	1	4	1	3.778	0	0	24	16	0	0	48	9	0	0	10.89	3.86166	5	8.8	0	5.4	0	0	1	2	5	3	80	1	5	5	2147
19.1389	1	6	0	0	0	0	42	9	0	0	42	9	1	0	10.88	2.83721	5	3	0	1.8	0	0	0	2	1	3	80	1	5	5	2147
14.2609	1	4	0	0	2.80692	1	30	9	0	0	55	9	0	0	8.59	6.85472	1	16	0	2.7	1	0	1	1	1	3	56	6	20	15	2420
14.2609	1	2	0	0	1.64607	1	27	9	0	0	55	9	0	0	8.59	6.85472	1	16	0	2.7	1	0	1	1	1	3	56	6	20	15	2420
14.2609	1	13	0	0	9.05479	1	33	12	0	0	55	9	0	0	8.59	6.85472	1	16	0	2.7	1	0	1	1	1	3	56	6	20	15	2420
14.2609	1	1	0	0	1.45037	0	16	12	0	0	40	9	1	0	8.62	5.01953	1	2	0	5.7	0	0	1	2	0	3	56	6	20	15	2420
14.2609	1	15	0	0	6.94201	1	35	9	0	0	65	0	0	1	9.06	18.2688	1	1	0	4.95	1	0	1	1	2	0	56	6	20	15	2420
14.2609	1	5	0	0	0	1	24	7	0	0	57	5	0	0	9.1	26.0906	10	3	0	7.2	0	0	0	1	3	3	56	6	20	15	2420
14.2609	1	4	0	0	1.40346	0	25	16	0	0	47	9	1	0	8.46	14.3591	15	8	0	10.8	0	0	1	1	1	4	56	6	20	15	2420
14.2609	1	2	0	0	0	1	48	0	0	0	75	0	0	1	8.88	27.6031	10	0	0	1.8	1	0	0	2	4	0	56	6	20	15	2420
14.2609	1	2	0	0	0.823035	0	21	12	1	0	49	7	0	0	8.44	15.3047	10	3	0	1.8	0	0	1	2	5	3	56	6	20	15	2420
14.2609	1	4	0	0	1.40346	1	24	16	1	0	49	7	0	0	8.44	15.3047	10	3	0	1.8	0	0	1	2	5	3	56	6	20	15	2420
14.2609	1	7	0	0	4.7034	0	27	16	0	0	51	12	0	0	8.75	28.7485	2	3.5	0	3	0	0	1	2	5	3	56	6	20	15	2420
14.2609	1	2	0	0	1.64607	0	21	16	0	0	51	12	0	0	8.75	28.7485	2	3.5	0	3	0	0	1	2	5	3	56	6	20	15	2420
14.2609	1	1	0	0	1.08778	0	21	16	0	0	51	12	0	0	8.75	28.7485	2	3.5	0	3	0	0	1	2	5	3	56	6	20	15	2420
14.2609	1	1	0	0	0.362592	0	18	12	0	0	39	9	0	0	9.38	20.787	45	2	0	6	0	0	1	1	1	3	56	6	20	15	2420
14.2609	1	2	0	0	0.54869	0	15	12	0	0	39	9	0	0	9.38	20.787	45	2	0	6	0	0	1	1	1	3	56	6	20	15	2420
14.2609	1	1	0	0	0	0	34	4	0	0	34	4	1	0	9.06	25.8059	2	1	0	6	0	0	0	1	1	3	56	6	20	15	2420
21.0641	1	6	1	3.301	23.7287	1	26	9	0	0	60	3	0	1	11.99	7.96964	150	10	0	5.4	1	0	0	1	1	3	100	3	10	15	2444
21.0641	1	13	0	0	0	1	34	6	0	0	61	5	0	1	8.5	4.65141	3	3.7	0	5.4	0	0	0	3	1	0	100	3	10	15	2444
21.0641	1	2	0	0	0	0	33	6	1	0	61	5	0	1	8.5	4.65141	3	3.7	0	5.4	0	0	0	3	1	0	100	3	10	15	2444
21.0641	1	1	0	0	0	0	26	15	0	0	52	12	0	0	8.51	6.62748	5	4.5	0	0	0	0	1	4	0	3	100	3	10	15	2444
21.0641	1	1	0	0	0	1	28	15	0	0	52	12	0	0	8.51	6.62748	5	4.5	0	0	0	0	1	4	0	3	100	3	10	15	2444
21.0641	1	13	0	0	0	1	35	9	0	1	65	0	0	1	8.51	21.7194	20	0	0	1.8	0	0	0	1	0	0	100	3	10	15	2444
21.0641	1	1	0	0	0	1	22	12	0	0	62	7	0	1	8.72	8.60047	5	4	0	3.6	1	0	0	1	1	3	100	3	10	15	2444
21.0641	1	7	0	0	0	1	31	16	0	1	56	12	0	0	8.43	3.4008	1	0	0	0	0	0	1	2	0	3	100	3	10	15	2444
21.0641	1	3	0	0	0	0	29	12	1	1	56	12	0	0	8.43	3.4008	1	0	0	0	0	0	1	2	0	3	100	3	10	15	2444
21.0641	1	6	0	0	0	0	26	9	0	1	56	12	0	0	8.43	3.4008	1	0	0	0	0	0	1	2	0	3	100	3	10	15	2444
76.3077	1	9	0	0	0	1	30	9	0	0	55	12	0	0	8.52	7.08663	3	20	0	0	0	1	0	4	1	2	103	30	15	8	2568
76.3077	1	1	0	0	0	1	28	16	0	0	55	12	0	0	8.52	7.08663	3	20	0	0	0	1	0	4	1	2	103	30	15	8	2568
76.3077	1	3	0	0	0	1	29	16	0	0	53	12	0	0	8.56	10.9749	10	4	0	4.5	0	0	0	2	4	3	103	30	15	8	2568
76.3077	1	2	0	0	0	0	22	16	1	0	50	13	0	0	8.51	9.46522	3	0.5	0	5.4	0	0	1	1	1	3	103	30	15	8	2568
76.3077	1	3	0	0	0	1	26	12	0	0	57	12	0	0	8.48	10.0449	3	3	0	5.4	0	0	0	1	1	3	103	30	15	8	2568
76.3077	1	1	0	0	0	1	22	12	0	0	49	9	0	0	8.34	4.73601	8	1.5	0	3.6	0	0	1	2	1	3	103	30	15	8	2568
76.3077	1	2	0	0	0	1	20	14	0	0	49	9	0	0	8.34	4.73601	8	1.5	0	3.6	0	0	1	2	1	3	103	30	15	8	2568
76.3077	1	3	1	4.477	0	1	26	8	0	0	52	5	1	0	8.39	11.0797	2	2	0	0	0	1	1	5	5	2	103	30	15	8	2568
76.3077	1	7	1	3.301	0	0	38	8	0	0	63	8	1	1	8.34	7.02616	1	2	0	0	0	0	0	3	5	2	103	30	15	8	2568
76.3077	1	7	0	0	0	1	37	11	0	0	63	8	1	1	8.34	7.02616	1	2	0	0	0	0	0	3	5	2	103	30	15	8	2568
76.3077	1	15	1	4.398	0	1	34	8	0	0	63	8	1	1	8.34	7.02616	1	2	0	0	0	0	0	3	5	2	103	30	15	8	2568

## Sheet: vars
code	variable	description
weg	Sample weight	Sample weight
cid	Goup ID	Resident group ID
s	Study site	Study site (0=TTC, 1=J&C)
y	Migration years	Number of years from migration to survey year (2014 for TTC, 2015 for J&C)
y1	Sending remittance	Whether migrant sent remittance (1=yes, 0=no)
y2	Remittance amount	Amount of remittance sent by migrant (logarithm-yuan)
x	CCFP	Cumulative amount of compensation from CCFP with inflation adjusted to household during migration years for an individual migrant (100 Yuan)
i1	Gender	Individual gender (1=female, 0=male)
i2	Age	Age of individual (years)
i3	Education	Education years completed in school
i4	Province	Migration destination (1=outside origin province, 0=within origin province)
h1	Female head	Gender of household head (1=female, 0=male)
h2	Head	Age of household head (years)
h3	Head education	Education years household head completed
h4	Child	Whether any household member is a child (age < 15) (1=yes, 0=no)
h5	Elderly	Whether any household member is elderly (age > 59) (1=yes, 0=no)
h6	Elevation	Elevation at house location (100m)
h7	Slope	Slope at house location (degrees)
h8	Walk	Walking distance from house to nearest paved road measured in time (minutes)
h9	Cropland	Total area of cropland managed by household (mu)
h10	Abandonment	Area of cropland the household abandoned (mu)
h11	Fuelwood	Amount of fuelwood household used per year by household (1,000kg)
h12	Animal	Whether raising domestic animals (1=yes, 0=no)
h13	Business	Whether conducting local businesses (1=yes, 0=no)
h14	Off-farm	Whether engaging off-farm activities within county (1=yes, 0=no)
h15	House	Score of house condition (0-5)
h16	Tool	Score of farm tools (0-5)
h17	Transportation	Score of transportation tools (0-5)
c1	Group size	Total number of households within a resident group
c2	College	Number of individuals with college degrees within resident group
c3	Hospital	Walking distance from resident group to nearest hospital or clinic (minutes)
c4	School	Walking distance from resident group to nearest elementary school (minutes)

## Sheet: flow
migrant	remit	lat1	lon1	city	loc-city	province	loc-province
2	4000	36.0979	110.682	Bozhou	(33.8446°N, 115.7793°E)	Anhui	(31.8616°N, 117.2857°E)
7	3000	36.0979	110.682	Beijing	(39.9042°N, 116.4074°E)	Beijing	(39.9042°N, 116.4074°E)
2	0	36.0979	110.682	Chongqing	(29.5657°N, 106.5512°E)	Chongqing	(29.5657°N, 106.5512°E)
1	0	36.0979	110.682	Lanzhou	(36.0614°N, 103.8342°E)	Gansu	(36.0594°N, 103.8263°E)
2	5000	36.0979	110.682	Guangzhou	(23.1291°N, 113.2644°E)	Guangdong	(23.1317°N, 113.2663°E)
1	0	36.0979	110.682	Shenzhen	(22.5429°N, 114.0596°E)	Guangdong	(23.1317°N, 113.2663°E)
2	5000	36.0979	110.682	Shijiazhuang	(38.0428°N, 114.5143°E)	Hebei	(38.0360°N, 114.4698°E)
1	0	36.0979	110.682	Xinxiang	(35.3032°N, 113.9267°E)	Henan	(34.7657°N, 113.7532°E)
1	0	36.0979	110.682	Zhengzhou	(34.7472°N, 113.6249°E)	Henan	(34.7657°N, 113.7532°E)
1	0	36.0979	110.682	Ordos	(39.6084°N, 109.7809°E)	Inner Mongolia	(40.8173°N, 111.7652°E)
1	0	36.0979	110.682	Suzhou	(31.2983°N, 120.5832°E)	Jiangsu	(32.0607°N, 118.7630°E)
1	9600	36.0979	110.682	Xuzhou	(34.2044°N, 117.2858°E)	Jiangsu	(32.0607°N, 118.7630°E)
3	50000	36.0979	110.682	Nanchang	(28.6820°N, 115.8579°E)	Jiangxi	(28.6742°N, 115.9100°E)
1	0	36.0979	110.682	Shenyang	(41.8048°N, 123.4330°E)	Liaoning	(41.8357°N, 123.4292°E)
1	0	36.0979	110.682	Weinan	(34.5000°N, 109.5101°E)	Shaanxi	(34.2649°N, 108.9542°E)
4	0	36.0979	110.682	Xian	(34.2658°N, 108.9541°E)	Shaanxi	(34.2649°N, 108.9542°E)
2	0	36.0979	110.682	Jinan	(36.6518°N, 117.1201°E)	Shandong	(36.6683°N, 117.0208°E)
1	0	36.0979	110.682	Qingdao	(36.0662°N, 120.3830°E)	Shandong	(36.6683°N, 117.0208°E)
3	0	36.0979	110.682	Changzhi	(36.1958°N, 113.1165°E)	Shanxi	(37.8734°N, 112.5627°E)
2	0	36.0979	110.682	Datong	(40.0764°N, 113.3000°E)	Shanxi	(37.8734°N, 112.5627°E)
1	0	36.0979	110.682	Jinzhong	(37.6870°N, 112.7528°E)	Shanxi	(37.8734°N, 112.5627°E)
92	47550	36.0979	110.682	Jixian	(36.0979°N, 110.6817°E)	Shanxi	(37.8734°N, 112.5627°E)
48	142900	36.0979	110.682	Linfen	(36.0882°N, 111.5196°E)	Shanxi	(37.8734°N, 112.5627°E)
1	0	36.0979	110.682	Lvliang	(37.5193°N, 111.1417°E)	Shanxi	(37.8734°N, 112.5627°E)
31	36000	36.0979	110.682	Taiyuan	(37.8706°N, 112.5507°E)	Shanxi	(37.8734°N, 112.5627°E)
2	0	36.0979	110.682	Yangquan	(37.8567°N, 113.5805°E)	Shanxi	(37.8734°N, 112.5627°E)
7	8000	36.0979	110.682	Yuncheng	(35.0263°N, 111.0070°E)	Shanxi	(37.8734°N, 112.5627°E)
2	0	36.0979	110.682	Tianjin	(39.0851°N, 117.1994°E)	Tianjin	(39.0851°N, 117.1994°E)
1	0	36.0979	110.682	Hangzhou	(30.2741°N, 120.1552°E)	Zhejiang	(30.2655°N, 120.1536°E)
6	125000	31.1994	115.805	Anqing	(30.5429°N, 117.0635°E)	Anhui	(31.8616°N, 117.2857°E)
5	4900	31.1994	115.805	Bengbu	(32.9155°N, 117.3893°E)	Anhui	(31.8616°N, 117.2857°E)
2	0	31.1994	115.805	Chuzhou	(32.2534°N, 118.3283°E)	Anhui	(31.8616°N, 117.2857°E)
4	40000	31.1994	115.805	Fuyang	(32.8896°N, 115.8149°E)	Anhui	(31.8616°N, 117.2857°E)
79	440300	31.1994	115.805	Hefei	(31.8206°N, 117.2290°E)	Anhui	(31.8616°N, 117.2857°E)
7	94700	31.1994	115.805	Huainan	(32.6255°N, 116.9998°E)	Anhui	(31.8616°N, 117.2857°E)
2	0	31.1994	115.805	Huangshan	(29.7152°N, 118.3387°E)	Anhui	(31.8616°N, 117.2857°E)
99	273380	31.1994	115.805	Jinzhai	(31.7503°N, 115.9269°E)	Anhui	(31.8616°N, 117.2857°E)
39	125400	31.1994	115.805	Luan	(31.7349°N, 116.5232°E)	Anhui	(31.8616°N, 117.2857°E)
3	600	31.1994	115.805	Maanshan	(31.6707°N, 118.5061°E)	Anhui	(31.8616°N, 117.2857°E)
3	50000	31.1994	115.805	Tongling	(30.9449°N, 117.8123°E)	Anhui	(31.8616°N, 117.2857°E)
5	23000	31.1994	115.805	Wuhu	(31.3525°N, 118.4331°E)	Anhui	(31.8616°N, 117.2857°E)
3	0	31.1994	115.805	Beijing	(39.9042°N, 116.4074°E)	Beijing	(39.9042°N, 116.4074°E)
1	10700	31.1994	115.805	Quanzhou	(24.8740°N, 118.6758°E)	Fujian	(26.0998°N, 119.2966°E)
2	0	31.1994	115.805	Foshan	(23.0218°N, 113.1219°E)	Guangdong	(23.1317°N, 113.2663°E)
4	37400	31.1994	115.805	Guangzhou	(23.1291°N, 113.2644°E)	Guangdong	(23.1317°N, 113.2663°E)
6	71400	31.1994	115.805	Shenzhen	(22.5429°N, 114.0596°E)	Guangdong	(23.1317°N, 113.2663°E)
1	2000	31.1994	115.805	Guiyang	(26.6476°N, 106.6302°E)	Guizhou	(26.5982°N, 106.7072°E)
1	7000	31.1994	115.805	Haikou	(20.0442°N, 110.1999°E)	Hainan	(20.0200°N, 110.3486°E)
3	50000	31.1994	115.805	Cangzhou	(38.3044°N, 116.8387°E)	Hebei	(38.0360°N, 114.4698°E)
19	422500	31.1994	115.805	Hengshui	(37.7389°N, 115.6705°E)	Hebei	(38.0360°N, 114.4698°E)
3	61000	31.1994	115.805	Langfang	(39.5377°N, 116.6838°E)	Hebei	(38.0360°N, 114.4698°E)
1	0	31.1994	115.805	Shijiazhuang	(38.0428°N, 114.5143°E)	Hebei	(38.0360°N, 114.4698°E)
5	140000	31.1994	115.805	Zhangjiakou	(40.7687°N, 114.8856°E)	Hebei	(38.0360°N, 114.4698°E)
1	5000	31.1994	115.805	Zhengzhou	(34.7472°N, 113.6249°E)	Henan	(34.7657°N, 113.7532°E)
1	0	31.1994	115.805	Zhoukou	(33.6258°N, 114.6969°E)	Henan	(34.7657°N, 113.7532°E)
2	16000	31.1994	115.805	Huanggang	(30.4535°N, 114.8724°E)	Hubei	(30.5454°N, 114.3423°E)
3	0	31.1994	115.805	Huangshi	(30.1995°N, 115.0389°E)	Hubei	(30.5454°N, 114.3423°E)
4	0	31.1994	115.805	Wuhan	(30.5928°N, 114.3052°E)	Hubei	(30.5454°N, 114.3423°E)
1	1500	31.1994	115.805	Zhangjiajie	(29.1167°N, 110.4784°E)	Hunan	(28.1142°N, 112.9833°E)
1	30000	31.1994	115.805	Hohhot	(40.8415°N, 111.7520°E)	Inner Mongolia	(40.8173°N, 111.7652°E)
7	29000	31.1994	115.805	Changzhou	(31.8107°N, 119.9736°E)	Jiangsu	(32.0607°N, 118.7630°E)
1	22000	31.1994	115.805	Huaian	(33.5511°N, 119.1132°E)	Jiangsu	(32.0607°N, 118.7630°E)
6	40000	31.1994	115.805	Nanjing	(32.0584°N, 118.7965°E)	Jiangsu	(32.0607°N, 118.7630°E)
3	82000	31.1994	115.805	Nantong	(31.9796°N, 120.8937°E)	Jiangsu	(32.0607°N, 118.7630°E)
36	317600	31.1994	115.805	Suzhou	(31.2983°N, 120.5832°E)	Jiangsu	(32.0607°N, 118.7630°E)
8	124000	31.1994	115.805	Wuxi	(31.4910°N, 120.3124°E)	Jiangsu	(32.0607°N, 118.7630°E)
1	2000	31.1994	115.805	Xuzhou	(34.2044°N, 117.2858°E)	Jiangsu	(32.0607°N, 118.7630°E)
1	0	31.1994	115.805	Zhenjiang	(32.1896°N, 119.4250°E)	Jiangsu	(32.0607°N, 118.7630°E)
1	0	31.1994	115.805	Nanchang	(28.6820°N, 115.8579°E)	Jiangxi	(28.6742°N, 115.9100°E)
3	60500	31.1994	115.805	Xian	(34.2658°N, 108.9541°E)	Shaanxi	(34.2649°N, 108.9542°E)
1	50000	31.1994	115.805	Dezhou	(37.4355°N, 116.3593°E)	Shandong	(36.6683°N, 117.0208°E)
1	0	31.1994	115.805	Heze	(35.2336°N, 115.4811°E)	Shandong	(36.6683°N, 117.0208°E)
1	200	31.1994	115.805	Linyi	(35.1046°N, 118.3565°E)	Shandong	(36.6683°N, 117.0208°E)
4	210000	31.1994	115.805	Qingdao	(36.0662°N, 120.3830°E)	Shandong	(36.6683°N, 117.0208°E)
1	70000	31.1994	115.805	Taian	(36.1999°N, 117.0884°E)	Shandong	(36.6683°N, 117.0208°E)
1	0	31.1994	115.805	Weifang	(36.7069°N, 119.1618°E)	Shandong	(36.6683°N, 117.0208°E)
107	917900	31.1994	115.805	Shanghai	(31.2304°N, 121.4737°E)	Shanghai	(31.2304°N, 121.4737°E)
1	47500	31.1994	115.805	Taiyuan	(37.8706°N, 112.5507°E)	Shanxi	(37.8734°N, 112.5627°E)
1	0	31.1994	115.805	Zigong	(29.3392°N, 104.7784°E)	Sichuan	(30.6509°N, 104.0757°E)
7	190100	31.1994	115.805	Tianjin	(39.0851°N, 117.1994°E)	Tianjin	(39.0851°N, 117.1994°E)
20	65400	31.1994	115.805	Hangzhou	(30.2741°N, 120.1552°E)	Zhejiang	(30.2655°N, 120.1536°E)
6	21600	31.1994	115.805	Huzhou	(30.8930°N, 120.0880°E)	Zhejiang	(30.2655°N, 120.1536°E)
1	26000	31.1994	115.805	Jiaxing	(30.7539°N, 120.7585°E)	Zhejiang	(30.2655°N, 120.1536°E)
3	21300	31.1994	115.805	Ningbo	(29.8683°N, 121.5440°E)	Zhejiang	(30.2655°N, 120.1536°E)
1	75000	31.1994	115.805	Quzhou	(28.9359°N, 118.8742°E)	Zhejiang	(30.2655°N, 120.1536°E)
3	6100	31.1994	115.805	Shaoxing	(29.9958°N, 120.5861°E)	Zhejiang	(30.2655°N, 120.1536°E)
1	2000	31.1994	115.805	Taizhou	(28.6561°N, 121.4206°E)	Zhejiang	(30.2655°N, 120.1536°E)
